# Supplementary material for: Evaluating the relationship between ciprofloxacin prescription and non-susceptibility in Salmonella Typhi in Blantyre, Malawi: an observational study
Source: Lancet Microbe. 2024 Mar;5(3):e226–34. doi: 10.1016/S2666-5247(23)00327-0 (PMC10914669; doi:10.1016/S2666-5247(23)00327-0)
Supplement: Supplementary appendix 2 [file mmc2.xlsx]

## Sheet: Supplementary Table 1
Seq ID		ENA accession	Study	Note	Date received	Country	Continent	Pefloxacin phenotype	Cipro E-test result	Cipro E-test interpretation	TyVAC Site	QRDR and PMQRs	QRDR mutations	QRDR mutations for annot	PMQR	itol pmqr	lineage
17736-33892_1_105	33892_1_105	ERR5636024	This study		2019-10-09	Malawi	Africa	R	0.38	DCS	Ndirande	gyrA_S83F	gyrA_S83F	gyrA_S83F			4.3.1.1.EA1
17737-33892_1_111	33892_1_111	ERR5636025	This study	Ignore - multiple from same patient	2019-12-09	Malawi	Africa	R	0	0	Ndirande	gyrA_S83F	gyrA_S83F	gyrA_S83F			4.3.1.1.EA1
17738-33892_1_113	33892_1_113	ERR5636026	This study		2019-03-10	Malawi	Africa	R	0.125	DCS	Ndirande	gyrB_S464F	gyrB_S464F	gyrB_S464F			4.3.1.1.EA1
17739-33892_1_119	33892_1_119	ERR5636027	This study	Ignore - multiple from same patient	2019-10-18	Malawi	Africa	R	0.25	DCS		gyrA_S83F	gyrA_S83F	gyrA_S83F			4.3.1.1.EA1
17740-33892_1_122	33892_1_122	ERR5636028	This study		2019-08-31	Malawi	Africa	S	0	S	Ndirande						4.3.1.1.EA1
17741-33892_1_128	33892_1_128	ERR5636029	This study		2019-02-09	Malawi	Africa	S	0	S	Ndirande						4.3.1.1.EA1
17742-33892_1_130	33892_1_130	ERR5636030	This study		2019-05-09	Malawi	Africa	S	0	S	Ndirande						2.2
17743-33892_1_136	33892_1_136	ERR5636031	This study		2019-08-27	Malawi	Africa	S	0	S	Zingwangwa						4.3.1.1.EA1
17745-33892_1_13	33892_1_13	ERR5636001	This study		2019-04-10	Malawi	Africa	R	0	0	Ndirande	gyrB_S464F	gyrB_S464F	gyrB_S464F			4.3.1.1.EA1
17746-33892_1_142	33892_1_142	ERR5636033	This study		2019-11-09	Malawi	Africa	S	0	S	Ndirande						4.3.1.1.EA1
17747-33892_1_148	33892_1_148	ERR5636034	This study		2019-10-09	Malawi	Africa	S	0	S	Ndirande						4.3.1.1.EA1
17748-33892_1_19	33892_1_19	ERR5636002	This study	Ignore - multiple from same patient	2019-10-21	Malawi	Africa	R	0.125	DCS	Ndirande	gyrB_S464F	gyrB_S464F	gyrB_S464F			4.3.1.1.EA1
17749-33892_1_1	33892_1_1	ERR5635998	This study		2019-08-28	Malawi	Africa	R	0	0	Ndirande						4.3.1.1.EA1
17750-33892_1_21	33892_1_21	ERR5636003	This study		2019-09-13	Malawi	Africa	R	0	0	Ndirande	gyrB_S464F	gyrB_S464F	gyrB_S464F			4.3.1.1.EA1
17751-33892_1_27	33892_1_27	ERR5636004	This study	Ignore - multiple from same patient	2019-10-18	Malawi	Africa	R	0.25	DCS		gyrA_S83F	gyrA_S83F	gyrA_S83F			4.3.1.1.EA1
17752-33892_1_29	33892_1_29	ERR5636005	This study		2019-09-14	Malawi	Africa	R	0.25	DCS		gyrA_S83F	gyrA_S83F	gyrA_S83F			4.3.1.1.EA1
17753-33892_1_35	33892_1_35	ERR5636006	This study		2019-08-30	Malawi	Africa	R	0	0							4.3.1.1.EA1
17754-33892_1_38	33892_1_38	ERR5636007	This study		2019-01-09	Malawi	Africa	S	0	S	Ndirande						4.3.1.1.EA1
17756-33892_1_48	33892_1_48	ERR5636009	This study		2019-04-09	Malawi	Africa	S	0	S	Ndirande						4.3.1.1.EA1
17757-33892_1_50	33892_1_50	ERR5636010	This study		2019-03-09	Malawi	Africa	S	0	S	Ndirande						4.3.1.1.EA1
17758-33892_1_56	33892_1_56	ERR5636011	This study		2019-09-28	Malawi	Africa	S	0	S	Zingwangwa						4.3.1.1.EA1
17759-33892_1_58	33892_1_58	ERR5636012	This study		2019-09-09	Malawi	Africa	S	0	S	Zingwangwa						4.3.1.1.EA1
17760-33892_1_64	33892_1_64	ERR5636013	This study		2019-10-29	Malawi	Africa	S	0	S	Ndirande						4.3.1.1.EA1
17765-33892_1_7	33892_1_7	ERR5635999	This study		2019-12-09	Malawi	Africa	R	0.125	DCS	Ndirande	gyrB_S464F	gyrB_S464F	gyrB_S464F			4.3.1.1.EA1
17766-33892_1_83	33892_1_83	ERR5636018	This study		2019-11-22	Malawi	Africa	S	0	S	Ndirande						4.3.1.1.EA1
17767-33892_1_85	33892_1_85	ERR5636019	This study		2019-09-09	Malawi	Africa	S	0	S	Ndirande						4.3.1.1.EA1
17770-33892_1_99	33892_1_99	ERR5636022	This study		2019-06-09	Malawi	Africa	S	0	S	Ndirande						4.3.1.1.EA1
17771-33892_1_9	33892_1_9	ERR5636000	This study		2019-09-18	Malawi	Africa	R	0.125	DCS	Ndirande	gyrB_S464F	gyrB_S464F	gyrB_S464F			4.3.1.1.EA1
17772-32639_1_104		ERR5161188	Dyson et al., 2023		2016-08-12	Malawi	Africa	S	0	S	Ndirande						4.3.1.1.EA1
17773-32639_1_105		ERR5161189	Dyson et al., 2023		16/12/2016	Malawi	Africa	0	0	0	Ndirande						4.3.1.1.EA1
17774-32639_1_112		ERR5161196	Dyson et al., 2023		22/06/2018	Malawi	Africa	S	0	S	Ndirande						4.3.1.1.EA1
17775-32639_1_113		ERR5161197	Dyson et al., 2023		19/02/2019	Malawi	Africa	S	0	S	Zingwangwa						4.3.1.1.EA1
17776-32639_1_120		ERR5161204	Dyson et al., 2023		30/12/2016	Malawi	Africa	S	0	S	Ndirande						4.3.1.1.EA1
17777-32639_1_124		ERR5161208	Dyson et al., 2023		2019-11-02	Malawi	Africa	0	0	0	Ndirande						4.3.1.1.EA1
17778-32639_1_125		ERR5161209	Dyson et al., 2023		2017-10-02	Malawi	Africa	S	0	S	Ndirande						4.3.1.1.EA1
17779-32639_1_132		ERR5161216	Dyson et al., 2023		13/03/2019	Malawi	Africa	S	0	S	Ndirande						4.3.1.1.EA1
17781-32639_1_140		ERR5161224	Dyson et al., 2023		28/05/2018	Malawi	Africa	S	0.016	S	Zingwangwa						4.3.1.1.EA1
17782-32639_1_141		ERR5161225	Dyson et al., 2023		2019-10-06	Malawi	Africa	0	0	0	Zingwangwa						4.3.1.1.EA1
17783-32639_1_148		ERR5161232	Dyson et al., 2023		15/03/2019	Malawi	Africa	S	0	S	Ndirande						4.3.1.1.EA1
17784-32639_1_152		ERR5161236	Dyson et al., 2023		2019-01-04	Malawi	Africa	S	0	S	Ndirande						4.3.1.1.EA1
17785-32639_1_153		ERR5161237	Dyson et al., 2023		14/06/2018	Malawi	Africa	S	0	S	Ndirande						4.3.1.1.EA1
17787-32639_1_161		ERR5161245	Dyson et al., 2023		2019-07-01	Malawi	Africa	0	0	0	Ndirande						4.3.1.1.EA1
17789-32639_1_169		ERR5161253	Dyson et al., 2023		2018-06-06	Malawi	Africa	S	0	S	Zingwangwa						4.3.1.1.EA1
17790-32639_1_176		ERR5161260	Dyson et al., 2023		2017-05-06	Malawi	Africa	S	0	S	Ndirande						4.3.1.1.EA1
17791-32639_1_177		ERR5161261	Dyson et al., 2023		2019-04-02	Malawi	Africa	0	0	0	Ndirande						4.3.1.1.EA1
17792-32639_1_184		ERR5161268	Dyson et al., 2023		2016-01-11	Malawi	Africa	S	0	S	Ndirande						4.3.1.1.EA1
17793-32639_1_188		ERR5161272	Dyson et al., 2023		19/12/2016	Malawi	Africa	S	0	S	Ndirande						4.3.1.1.EA1
17794-32639_1_189		ERR5161273	Dyson et al., 2023		2017-04-09	Malawi	Africa	S	0	S	Ndirande						4.3.1.1.EA1
17796-32639_1_197		ERR5161281	Dyson et al., 2023		14/03/2017	Malawi	Africa	S	0	S	Ndirande						4.3.1.1.EA1
17797-32639_1_204		ERR5161288	Dyson et al., 2023		2019-12-04	Malawi	Africa	S	0	S	Zingwangwa						4.3.1.1.EA1
17798-32639_1_205		ERR5161289	Dyson et al., 2023		18/08/2017	Malawi	Africa	S	0	S	Ndirande						4.3.1.1.EA1
17799-32639_1_212		ERR5161296	Dyson et al., 2023		15/03/2019	Malawi	Africa	S	0	S	Ndirande						4.3.1.1.EA1
17800-32639_1_216		ERR5161300	Dyson et al., 2023		21/10/2016	Malawi	Africa	S	0	S	Ndirande						4.3.1.1.EA1
17801-32639_1_217		ERR5161301	Dyson et al., 2023		22/11/2016	Malawi	Africa	S	0	S	Ndirande						4.3.1.1.EA1
17803-32639_1_225		ERR5161309	Dyson et al., 2023		2019-08-01	Malawi	Africa	S	0	S	Zingwangwa						4.3.1.1.EA1
17804-32639_1_232		ERR5161316	Dyson et al., 2023		2017-05-07	Malawi	Africa	0	0	0	Ndirande						4.3.1.1.EA1
17805-32639_1_233		ERR5161317	Dyson et al., 2023		13/02/2019	Malawi	Africa	S	0	S	Ndirande						4.3.1.1.EA1
17806-32639_1_240		ERR5161324	Dyson et al., 2023		2019-04-04	Malawi	Africa	S	0	S	Ndirande						4.3.1.1.EA1
17807-32639_1_241		ERR5161325	Dyson et al., 2023		29/04/2019	Malawi	Africa	S	0	S	Zingwangwa						4.3.1.1.EA1
17808-32639_1_248		ERR5161332	Dyson et al., 2023		15/04/2019	Malawi	Africa	S	0	S	Zingwangwa						4.3.1.1.EA1
17809-32639_1_252		ERR5161336	Dyson et al., 2023		23/11/2016	Malawi	Africa	S	0	S	Ndirande						4.3.1.1.EA1
17810-32639_1_253		ERR5161337	Dyson et al., 2023		2016-05-12	Malawi	Africa	S	0	S	Ndirande						4.3.1.1.EA1
17811-32639_1_260		ERR5161344	Dyson et al., 2023		2016-06-12	Malawi	Africa	S	0	S	Ndirande						4.3.1.1.EA1
17812-32639_1_261		ERR5161345	Dyson et al., 2023		29/05/2019	Malawi	Africa	S	0	S	Ndirande						4.3.1.1.EA1
17813-32639_1_68		ERR5161152	Dyson et al., 2023		2019-10-04	Malawi	Africa	S	0	S	Ndirande						4.3.1.1.EA1
17814-32639_1_69		ERR5161153	Dyson et al., 2023		2016-02-12	Malawi	Africa	0	0	0	Ndirande						4.3.1.1.EA1
17815-32639_1_76		ERR5161160	Dyson et al., 2023		19/10/2018	Malawi	Africa	S	0	S	Ndirande						4.3.1.1.EA1
17816-32639_1_77		ERR5161161	Dyson et al., 2023		2019-11-03	Malawi	Africa	S	0	S	Ndirande						4.3.1.1.EA1
17817-32639_1_84		ERR5161168	Dyson et al., 2023		2018-03-12	Malawi	Africa	S	0	S	Ndirande						4.3.1.1.EA1
17818-32639_1_88		ERR5161172	Dyson et al., 2023		18/10/2018	Malawi	Africa	S	0	S	Zingwangwa						4.3.1.1.EA1
17819-32639_1_89		ERR5161173	Dyson et al., 2023		23/12/2016	Malawi	Africa	S	0	S	Ndirande						4.3.1.1.EA1
17820-32639_1_96		ERR5161180	Dyson et al., 2023		24/08/2018	Malawi	Africa	0	0	0	Zingwangwa						4.3.1.1.EA1
17821-32639_1_97		ERR5161181	Dyson et al., 2023		2019-06-02	Malawi	Africa	I	0	S	Ndirande						4.3.1.1.EA1
17822-32640_3_203		ERR5161523	Dyson et al., 2023		27/10/2016	Malawi	Africa	S	0	S	Ndirande						4.3.1.1.EA1
17823-32640_3_207		ERR5161525	Dyson et al., 2023		2019-01-06	Malawi	Africa	S	0	S	Ndirande						4.3.1.1.EA1
17824-32640_3_211		ERR5161527	Dyson et al., 2023		2019-07-05	Malawi	Africa	S	0	S	Ndirande						4.3.1.1.EA1
17825-32640_3_215		ERR5161529	Dyson et al., 2023		20/12/2016	Malawi	Africa	0	0	0	Ndirande						4.3.1.1.EA1
17826-32640_3_220		ERR5161531	Dyson et al., 2023		2017-04-01	Malawi	Africa	S	0	S	Ndirande						4.3.1.1.EA1
17827-32640_3_221		ERR5161532	Dyson et al., 2023		2019-07-06	Malawi	Africa	S	0	S	Ndirande						4.3.1.1.EA1
17828-32640_3_226		ERR5161534	Dyson et al., 2023		25/01/2019	Malawi	Africa	S	0	S	Zingwangwa						4.3.1.1.EA1
17829-32640_3_229		ERR5161536	Dyson et al., 2023		2016-11-11	Malawi	Africa	S	0	S	Ndirande						4.3.1.1.EA1
17830-32640_3_233		ERR5161538	Dyson et al., 2023		24/05/2018	Malawi	Africa	S	0	S	Ndirande						4.3.1.1.EA1
17831-32640_3_237		ERR5161540	Dyson et al., 2023		2019-10-05	Malawi	Africa	R	0	0	Ndirande	gyrA_S83F	gyrA_S83F	gyrA_S83F			4.3.1.1.EA1
17832-32640_3_241		ERR5161542	Dyson et al., 2023		31/05/2019	Malawi	Africa	S	0	S	Ndirande						4.3.1.1.EA1
17833-32640_3_245		ERR5161544	Dyson et al., 2023		23/12/2016	Malawi	Africa	S	0	S	Ndirande						4.3.1.1.EA1
17834-32640_3_250		ERR5161546	Dyson et al., 2023		13/05/2019	Malawi	Africa	S	0	S	Ndirande						4.3.1.1.EA1
17835-32640_3_255		ERR5161548	Dyson et al., 2023		2019-02-02	Malawi	Africa	0	0	0	Ndirande						4.3.1.1.EA1
17836-32640_3_258		ERR5161550	Dyson et al., 2023		2016-09-12	Malawi	Africa	S	0	S	Ndirande						4.3.1.1.EA1
17837-32640_3_262		ERR5161552	Dyson et al., 2023		29/10/2018	Malawi	Africa	R	0.25	DCS	Zingwangwa	gyrB_S464F	gyrB_S464F	gyrB_S464F			4.3.1.1.EA1
17839-32640_3_270		ERR5161556	Dyson et al., 2023		25/01/2019	Malawi	Africa	S	0	S	Ndirande						4.3.1.1.EA1
17840-32640_3_274		ERR5161558	Dyson et al., 2023		13/05/2019	Malawi	Africa	S	0	S	Ndirande						4.3.1.1.EA1
17841-32640_3_279		ERR5161561	Dyson et al., 2023		2016-12-12	Malawi	Africa	S	0	S	Ndirande						4.3.1.1.EA1
17842-32640_3_284		ERR5161563	Dyson et al., 2023		22/03/2019	Malawi	Africa	0	0	0	Zingwangwa						4.3.1.1.EA1
17843-32640_3_287		ERR5161565	Dyson et al., 2023		2017-03-02	Malawi	Africa	S	0	S	Ndirande						4.3.1.1.EA1
17844-32640_3_292		ERR5161567	Dyson et al., 2023		22/11/2016	Malawi	Africa	S	0	S	Ndirande						4.3.1.1.EA1
17845-32640_3_295		ERR5161569	Dyson et al., 2023		2016-05-12	Malawi	Africa	S	0	S	Ndirande						4.3.1.1.EA1
17846-32640_3_299		ERR5161571	Dyson et al., 2023		2019-08-04	Malawi	Africa	S	0	S	Ndirande						4.3.1.1.EA1
17847-32640_3_301		ERR5161572	Dyson et al., 2023		2019-06-12	Malawi	Africa	0	0	0	Ndirande						4.3.1.1.EA1
17848-32640_3_305		ERR5161574	Dyson et al., 2023		2019-08-02	Malawi	Africa	S	0	S	Zingwangwa						4.3.1.1.EA1
17849-32640_3_309		ERR5161576	Dyson et al., 2023		2018-01-10	Malawi	Africa	S	0	S	Zingwangwa						4.3.1.1.EA1
17850-32640_3_313		ERR5161578	Dyson et al., 2023		28/03/2019	Malawi	Africa	S	0	S	Ndirande						4.3.1.1.EA1
17851-32640_3_318		ERR5161580	Dyson et al., 2023		2019-04-06	Malawi	Africa	S	0	S	Ndirande						4.3.1.1.EA1
17852-32640_3_321		ERR5161582	Dyson et al., 2023		2019-10-05	Malawi	Africa	S	0	S	Zingwangwa						4.3.1.1.EA1
17853-32640_3_325		ERR5161584	Dyson et al., 2023		29/04/2019	Malawi	Africa	S	0	S	Zingwangwa						4.3.1.1.EA1
17854-32640_3_330		ERR5161586	Dyson et al., 2023		2019-06-05	Malawi	Africa	S	0	S	Ndirande						4.3.1.1.EA1
17855-32640_3_334		ERR5161588	Dyson et al., 2023		2019-12-04	Malawi	Africa	S	0	S	Zingwangwa						4.3.1.1.EA1
17856-32640_3_338		ERR5161590	Dyson et al., 2023		2019-08-04	Malawi	Africa	S	0	S	Ndirande						4.3.1.1.EA1
17857-32640_3_342		ERR5161592	Dyson et al., 2023		16/12/2016	Malawi	Africa	S	0	S	Ndirande						4.3.1.1.EA1
17858-32640_3_347		ERR5161594	Dyson et al., 2023		17/06/2019	Malawi	Africa	S	0	S	Ndirande						4.3.1.1.EA1
17859-32708_1_102		ERR5161715	Dyson et al., 2023		16/05/2018	Malawi	Africa	S	0	S	Ndirande						4.3.1.1.EA1
17860-32708_1_106		ERR5161719	Dyson et al., 2023		28/05/2018	Malawi	Africa	S	0	S	Ndirande						4.3.1.1.EA1
17862-32708_1_110		ERR5161723	Dyson et al., 2023		18/06/2018	Malawi	Africa	S	0	S	Ndirande						4.3.1.1.EA1
17863-32708_1_115		ERR5161728	Dyson et al., 2023		13/09/2018	Malawi	Africa	S	0	S	Ndirande						4.3.1.1.EA1
17864-32708_1_119		ERR5161732	Dyson et al., 2023		17/09/2018	Malawi	Africa	S	0	S	Ndirande						4.3.1.1.EA1
17865-32708_1_123		ERR5161736	Dyson et al., 2023		17/09/2018	Malawi	Africa	S	0	S	Ndirande						4.3.1.1.EA1
17866-32708_1_127		ERR5161740	Dyson et al., 2023		25/07/2018	Malawi	Africa	S	0	S	Ndirande						4.3.1.1.EA1
17867-32708_1_131		ERR5161744	Dyson et al., 2023		16/08/2018	Malawi	Africa	S	0	S	Ndirande						2.4.1
17868-32708_1_136		ERR5161749	Dyson et al., 2023		24/10/2018	Malawi	Africa	S	0	S	Ndirande						4.3.1.1.EA1
17872-32708_1_149		ERR5161762	Dyson et al., 2023		31/05/2019	Malawi	Africa	S	0	S	Ndirande						4.3.1.1.EA1
17873-32708_1_14		ERR5161627	Dyson et al., 2023		2017-06-02	Malawi	Africa	S	0	S	Ndirande						4.3.1.1.EA1
17874-32708_1_153		ERR5161766	Dyson et al., 2023		18/04/2019	Malawi	Africa	S	0	S	Zingwangwa						4.3.1.1.EA1
17875-32708_1_157		ERR5161770	Dyson et al., 2023		2019-06-03	Malawi	Africa	S	0	S	Ndirande						4.3.1.1.EA1
17876-32708_1_161		ERR5161774	Dyson et al., 2023		30/10/2018	Malawi	Africa	S	0	S	Zingwangwa						4.3.1.1.EA1
17877-32708_1_165		ERR5161778	Dyson et al., 2023		16/01/2019	Malawi	Africa	I	0.064	S	Ndirande						4.3.1.1.EA1
17878-32708_1_170		ERR5161783	Dyson et al., 2023		2019-09-05	Malawi	Africa	S	0	S	Ndirande						4.3.1.1.EA1
17879-32708_1_174		ERR5161787	Dyson et al., 2023		2019-06-04	Malawi	Africa	S	0	S	Ndirande						4.3.1.1.EA1
17880-32708_1_178		ERR5161791	Dyson et al., 2023		14/06/2019	Malawi	Africa	S	0	S	Zingwangwa						4.3.1.1.EA1
17881-32708_1_182		ERR5161795	Dyson et al., 2023		25/02/2019	Malawi	Africa	0	0	0	Ndirande						4.3.1.1.EA1
17882-32708_1_186		ERR5161799	Dyson et al., 2023		2019-11-03	Malawi	Africa	S	0	S	Zingwangwa						4.3.1.1.EA1
17883-32708_1_18		ERR5161631	Dyson et al., 2023		17/07/2019	Malawi	Africa	S	0	S	Ndirande						4.3.1.1.EA1
17884-32708_1_190		ERR5161803	Dyson et al., 2023		25/06/2019	Malawi	Africa	S	0	S	Zingwangwa						4.3.1.1.EA1
17885-32708_1_195		ERR5161808	Dyson et al., 2023		2019-01-07	Malawi	Africa	I	0.032	S	Zingwangwa						4.3.1.1.EA1
17886-32708_1_199		ERR5161812	Dyson et al., 2023		2019-01-07	Malawi	Africa	S	0	S	Ndirande						4.3.1.1.EA1
17887-32708_1_203		ERR5161816	Dyson et al., 2023		2019-04-07	Malawi	Africa	I	0.094	DCS	Ndirande						4.3.1.1.EA1
17888-32708_1_207		ERR5161820	Dyson et al., 2023		2019-12-07	Malawi	Africa	S	0	S	Ndirande						4.3.1.1.EA1
17889-32708_1_211		ERR5161824	Dyson et al., 2023		19/07/2019	Malawi	Africa	S	0	S	Zingwangwa						4.3.1.1.EA1
17891-32708_1_220		ERR5161833	Dyson et al., 2023		29/07/2019	Malawi	Africa	S	0	S	Zingwangwa						4.3.1.1.EA1
17892-32708_1_221		ERR5161834	Dyson et al., 2023		2019-01-08	Malawi	Africa	S	0	S	Ndirande						4.3.1.1.EA1
17893-32708_1_225		ERR5161838	Dyson et al., 2023		2019-02-08	Malawi	Africa	S	0	S	Zingwangwa						4.3.1.1.EA1
17894-32708_1_227		ERR5161840	Dyson et al., 2023		14/02/2017	Malawi	Africa	S	0	S	Ndirande						4.3.1.1.EA1
17895-32708_1_229		ERR5161842	Dyson et al., 2023		2019-07-08	Malawi	Africa	S	0	S	Zingwangwa						4.3.1.1.EA1
17896-32708_1_22		ERR5161635	Dyson et al., 2023		26/07/2019	Malawi	Africa	S	0	S	Ndirande						4.3.1.1.EA1
17897-32708_1_231		ERR5161844	Dyson et al., 2023		2017-09-03	Malawi	Africa	S	0	S	Ndirande						4.3.1.1.EA1
17898-32708_1_233		ERR5161846	Dyson et al., 2023		2019-07-08	Malawi	Africa	S	0	S	Ndirande						4.3.1.1.EA1
17899-32708_1_235		ERR5161848	Dyson et al., 2023		13/03/2017	Malawi	Africa	S	0	S	Ndirande						4.3.1.1.EA1
17900-32708_1_237		ERR5161850	Dyson et al., 2023		2019-09-08	Malawi	Africa	S	0	S	Ndirande						4.3.1.1.EA1
17901-32708_1_239		ERR5161852	Dyson et al., 2023		28/03/2017	Malawi	Africa	S	0	S	Ndirande						4.3.1.1.EA1
17902-32708_1_241		ERR5161854	Dyson et al., 2023		2019-12-08	Malawi	Africa	S	0	S	Zingwangwa						4.3.1.1.EA1
17904-32708_1_245		ERR5161858	Dyson et al., 2023		13/08/2019	Malawi	Africa	S	0	S	Zingwangwa						4.3.1.1.EA1
17906-32708_1_250		ERR5161863	Dyson et al., 2023		17/06/2019	Malawi	Africa	0	0	0	Ndirande						4.3.1.1.EA1
17907-32708_1_252		ERR5161865	Dyson et al., 2023		2017-04-05	Malawi	Africa	0	0	0	Ndirande						4.3.1.1.EA1
17908-32708_1_254		ERR5161867	Dyson et al., 2023		27/02/2019	Malawi	Africa	S	0	S	Ndirande						4.3.1.1.EA1
17909-32708_1_256		ERR5161869	Dyson et al., 2023		2017-06-06	Malawi	Africa	S	0	S	Ndirande						4.3.1.1.EA1
17910-32708_1_259		ERR5161872	Dyson et al., 2023		15/08/2017	Malawi	Africa	S	0	S	Ndirande						4.3.1.1.EA1
17912-32708_1_265		ERR5161878	Dyson et al., 2023		2017-08-09	Malawi	Africa	S	0	S	Ndirande						4.3.1.1.EA1
17913-32708_1_268		ERR5161881	Dyson et al., 2023		2017-11-09	Malawi	Africa	S	0	S	Ndirande						4.3.1.1.EA1
17915-32708_1_271		ERR5161884	Dyson et al., 2023		20/11/2017	Malawi	Africa	S	0	S	Ndirande						4.3.1.1.EA1
17917-32708_1_275		ERR5161888	Dyson et al., 2023		2017-05-10	Malawi	Africa	S	0	S	Ndirande						4.3.1.1.EA1
17918-32708_1_278		ERR5161891	Dyson et al., 2023		2017-09-10	Malawi	Africa	S	0	S	Ndirande						4.3.1.1.EA1
17919-32708_1_281		ERR5161894	Dyson et al., 2023		2017-07-12	Malawi	Africa	S	0	S	Ndirande						4.3.1.1.EA1
17920-32708_1_285		ERR5161898	Dyson et al., 2023		19/01/2018	Malawi	Africa	0	0	0	Ndirande						4.3.1.1.EA1
17921-32708_1_287		ERR5161900	Dyson et al., 2023		22/05/2018	Malawi	Africa	S	0	S	Ndirande						4.3.1.1.EA1
17922-32708_1_290		ERR5161903	Dyson et al., 2023		18/06/2018	Malawi	Africa	S	0	S	Ndirande						4.3.1.1.EA1
17924-32708_1_296		ERR5161909	Dyson et al., 2023		21/02/2019	Malawi	Africa	0	0	0	Ndirande						3.1
17925-32708_1_299		ERR5161912	Dyson et al., 2023		2019-02-04	Malawi	Africa	S	0	S	Ndirande						4.3.1.1.EA1
17927-32708_1_302		ERR5161915	Dyson et al., 2023	Ignore - multiple from same patient	22/10/2018	Malawi	Africa	S	0	S	Zingwangwa						4.3.1.1.EA1
17929-32708_1_308		ERR5161921	Dyson et al., 2023		2016-12-12	Malawi	Africa	S	0	S	Ndirande						4.3.1.1.EA1
17930-32708_1_312		ERR5161925	Dyson et al., 2023		15/05/2019	Malawi	Africa	S	0	S	Ndirande						4.3.1.1.EA1
17931-32708_1_315		ERR5161928	Dyson et al., 2023		13/06/2018	Malawi	Africa	S	0	S	Ndirande						4.3.1.1.EA1
17932-32708_1_318		ERR5161931	Dyson et al., 2023		2019-10-05	Malawi	Africa	S	0	S	Ndirande						4.3.1.1.EA1
17933-32708_1_31		ERR5161644	Dyson et al., 2023		27/05/2019	Malawi	Africa	S	0	S	Zingwangwa						4.3.1.1.EA1
17935-32708_1_324		ERR5161937	Dyson et al., 2023		30/05/2019	Malawi	Africa	S	0	S	Ndirande						4.3.1.1.EA1
17936-32708_1_327		ERR5161940	Dyson et al., 2023		24/08/2018	Malawi	Africa	S	0	S	Ndirande						4.3.1.1.EA1
17937-32708_1_330		ERR5161943	Dyson et al., 2023		13/06/2019	Malawi	Africa	S	0	S	Ndirande						4.3.1.1.EA1
17938-32708_1_334		ERR5161947	Dyson et al., 2023		27/03/2019	Malawi	Africa	S	0	S	Ndirande						4.3.1.1.EA1
17939-32708_1_335		ERR5161948	Dyson et al., 2023		13/06/2019	Malawi	Africa	S	0	S	Ndirande						4.3.1.1.EA1
17941-32708_1_341		ERR5161954	Dyson et al., 2023		18/03/2019	Malawi	Africa	S	0	S	Ndirande						4.3.1.1.EA1
17944-32708_1_350		ERR5161963	Dyson et al., 2023		2019-08-04	Malawi	Africa	0	0	0	Zingwangwa						4.3.1.1.EA1
17946-32708_1_39		ERR5161652	Dyson et al., 2023		27/04/2017	Malawi	Africa	S	0	S	Ndirande						4.3.1.1.EA1
17949-32708_1_52		ERR5161665	Dyson et al., 2023		2017-05-09	Malawi	Africa	S	0	S	Ndirande						4.3.1.1.EA1
17950-32708_1_56		ERR5161669	Dyson et al., 2023		13/11/2017	Malawi	Africa	S	0	S	Ndirande						4.3.1.1.EA1
17951-32708_1_57		ERR5161670	Dyson et al., 2023		16/02/2018	Malawi	Africa	S	0	S	Ndirande						4.3.1.1.EA1
17952-32708_1_61		ERR5161674	Dyson et al., 2023		26/03/2018	Malawi	Africa	S	0	S	Ndirande						4.3.1.1.EA1
17953-32708_1_65		ERR5161678	Dyson et al., 2023		2018-12-03	Malawi	Africa	S	0	S	Ndirande						4.3.1.1.EA1
17954-32708_1_69		ERR5161682	Dyson et al., 2023		13/03/2018	Malawi	Africa	S	0	S	Ndirande						4.3.1.1.EA1
17956-32708_1_73		ERR5161686	Dyson et al., 2023		15/03/2018	Malawi	Africa	S	0	S	Ndirande						4.3.1.1.EA1
17957-32708_1_77		ERR5161690	Dyson et al., 2023		2019-03-01	Malawi	Africa	0	0	0	Ndirande						4.3.1.1.EA1
17958-32708_1_81		ERR5161694	Dyson et al., 2023		2018-12-04	Malawi	Africa	R	0.125	DCS	Ndirande	gyrA_D87G	gyrA_D87G	gyrA_D87G			4.3.1.1.EA1
17959-32708_1_86		ERR5161699	Dyson et al., 2023		13/04/2018	Malawi	Africa	S	0	S	Ndirande						4.3.1.1.EA1
17960-32708_1_90		ERR5161703	Dyson et al., 2023		25/04/2018	Malawi	Africa	S	0	S	Ndirande						2.4.1
17961-32708_1_94		ERR5161707	Dyson et al., 2023		15/05/2018	Malawi	Africa	S	0	S	Ndirande						4.3.1.1.EA1
17962-32708_1_98		ERR5161711	Dyson et al., 2023		15/05/2018	Malawi	Africa	R	0	0	Ndirande	gyrA_S83F	gyrA_S83F	gyrA_S83F			4.3.1.1.EA1
19410-ERR1010002		ERR1010002	park et al., 2018		2012	Guinea-Bissau	Africa										2.3.1
19411-ERR1010003		ERR1010003	park et al., 2018		2012	Kenya	Africa					gyrA_S83F	gyrA_S83F	gyrA_S83F			4.3.1.1.EA1
19412-ERR1010004		ERR1010004	park et al., 2018		2013	Kenya	Africa					gyrB_S464F	gyrB_S464F	gyrB_S464F			4.3.1.2.EA2
19413-ERR1010005		ERR1010005	park et al., 2018		2012	Senegal	Africa										2.3.2
19414-ERR1010006		ERR1010006	park et al., 2018		2013	Burkina Faso	Africa										2.2
19415-ERR1010007		ERR1010007	park et al., 2018		2013	Burkina Faso	Africa										2.3.2
19416-ERR1010010		ERR1010010	park et al., 2018		2013	Burkina Faso	Africa										3.1.1
19417-ERR1010011		ERR1010011	park et al., 2018		2010	Ghana	Africa										3.1.1
19418-ERR1010013		ERR1010013	park et al., 2018		2013	Burkina Faso	Africa										3.1.1
19419-ERR1010014		ERR1010014	park et al., 2018		2013	Madagascar	Africa										2.2
19420-ERR1010015		ERR1010015	park et al., 2018		2012	Madagascar	Africa										2.5.2
19421-ERR1010016		ERR1010016	park et al., 2018		2012	Kenya	Africa										4.3.1.1.EA1
19422-ERR1010018		ERR1010018	park et al., 2018		2012	Kenya	Africa										4.3.1.1.EA1
19423-ERR1010019		ERR1010019	park et al., 2018		2012	Senegal	Africa										2.3.2
19424-ERR1010020		ERR1010020	park et al., 2018		2012	Burkina Faso	Africa										3.1.1
19425-ERR1010021		ERR1010021	park et al., 2018		2012	Kenya	Africa										4.3.1.1.EA1
19426-ERR1010024		ERR1010024	park et al., 2018		2010	Ghana	Africa										2.3.2
19427-ERR1010031		ERR1010031	park et al., 2018		2011	Ghana	Africa										3.1.1
19428-ERR1010033		ERR1010033	park et al., 2018		2010	Ghana	Africa										3.1.1
19429-ERR1010034		ERR1010034	park et al., 2018		2010	Ghana	Africa										3.1.1
19430-ERR1010040		ERR1010040	park et al., 2018		2010	Ghana	Africa										2.3.2
19431-ERR1010041		ERR1010041	park et al., 2018		2010	Ghana	Africa										3.1.1
19432-ERR1010043		ERR1010043	park et al., 2018		2012	Ghana	Africa										3.1.1
19433-ERR1010044		ERR1010044	park et al., 2018		2011	Ghana	Africa										3.1.1
19434-ERR1010047		ERR1010047	park et al., 2018		2011	Ghana	Africa										3.1.1
19435-ERR1010049		ERR1010049	park et al., 2018		2010	Ghana	Africa										3.1.1
19436-ERR1010050		ERR1010050	park et al., 2018		2011	Ghana	Africa										3.1.1
19437-ERR1010053		ERR1010053	park et al., 2018		2011	Ghana	Africa										3.1.1
19438-ERR1010054		ERR1010054	park et al., 2018		2011	Ghana	Africa										3.1.1
19439-ERR1010055		ERR1010055	park et al., 2018		2011	Ghana	Africa										3.1.1
19440-ERR1010060		ERR1010060	park et al., 2018		2011	Ghana	Africa										4.1
19441-ERR1010063		ERR1010063	park et al., 2018		2010	Ghana	Africa										3.1.1
19442-ERR1010066		ERR1010066	park et al., 2018		2010	Ghana	Africa										3.1.1
19443-ERR1010068		ERR1010068	park et al., 2018		2011	Ghana	Africa										3.1.1
19444-ERR1010075		ERR1010075	park et al., 2018		2011	Ghana	Africa										3.1.1
19445-ERR1010076		ERR1010076	park et al., 2018		2011	Ghana	Africa										2.3.2
19446-ERR1010077		ERR1010077	park et al., 2018		2011	Ghana	Africa										2.3.2
19447-ERR1010080		ERR1010080	park et al., 2018		2010	Ghana	Africa										3.1.1
19448-ERR1010081		ERR1010081	park et al., 2018		2011	Ghana	Africa										3.1.1
19449-ERR1010084		ERR1010084	park et al., 2018		2011	Ghana	Africa										3.1.1
19450-ERR1010086		ERR1010086	park et al., 2018		Unknown	Ghana	Africa										3.1.1
19451-ERR1010088		ERR1010088	park et al., 2018		2010	Ghana	Africa										3.1.1
19452-ERR1010089		ERR1010089	park et al., 2018		2012	Kenya	Africa										4.3.1.1.EA1
19453-ERR1010090		ERR1010090	park et al., 2018		2012	Kenya	Africa										4.3.1.1.EA1
19454-ERR1010092		ERR1010092	park et al., 2018		2012	Ghana	Africa										3.1.1
19455-ERR1010093		ERR1010093	park et al., 2018		2011	Ghana	Africa										3.1.1
19456-ERR1010094		ERR1010094	park et al., 2018		2011	Ghana	Africa										3.1.1
19457-ERR1010095		ERR1010095	park et al., 2018		2013	Kenya	Africa										4.3.1.1.EA1
19458-ERR1010096		ERR1010096	park et al., 2018		2012	Kenya	Africa										4.3.1.1.EA1
19459-ERR1010097		ERR1010097	park et al., 2018		2012	Kenya	Africa										4.3.1.1.EA1
19460-ERR1010098		ERR1010098	park et al., 2018		2012	Kenya	Africa										4.3.1.1.EA1
19461-ERR1010100		ERR1010100	park et al., 2018		2011	Ghana	Africa										3.1.1
19462-ERR1010103		ERR1010103	park et al., 2018		2011	Ghana	Africa										3.1.1
19463-ERR1010104		ERR1010104	park et al., 2018		2012	Kenya	Africa										4.3.1.1.EA1
19464-ERR1010105		ERR1010105	park et al., 2018		2012	Kenya	Africa										4.3.1.1.EA1
19465-ERR1010106		ERR1010106	park et al., 2018		2012	Kenya	Africa										4.3.1.1.EA1
19466-ERR1010110		ERR1010110	park et al., 2018		2011	Ghana	Africa										3.1.1
19467-ERR1010111		ERR1010111	park et al., 2018		2011	Ghana	Africa										3.1.1
19468-ERR1010113		ERR1010113	park et al., 2018		2012	Kenya	Africa										4.3.1.1.EA1
19469-ERR1010114		ERR1010114	park et al., 2018		2012	Kenya	Africa					gyrA_S83F	gyrA_S83F	gyrA_S83F			4.3.1.1.EA1
19470-ERR1010115		ERR1010115	park et al., 2018		2010	Ghana	Africa										3.1.1
19471-ERR1010118		ERR1010118	park et al., 2018		Unknown	Ghana	Africa										3.1.1
19472-ERR1010119		ERR1010119	park et al., 2018		2013	Kenya	Africa										4.3.1.1.EA1
19473-ERR1010121		ERR1010121	park et al., 2018		2012	Kenya	Africa										4.3.1.1.EA1
19474-ERR1010122		ERR1010122	park et al., 2018		2013	Kenya	Africa					gyrB_S464F	gyrB_S464F	gyrB_S464F			4.3.1.2.EA2
19475-ERR1010131		ERR1010131	park et al., 2018		Unknown	Ghana	Africa										3.1.1
19476-ERR1010132		ERR1010132	park et al., 2018		2011	Ghana	Africa										3.1.1
19477-ERR1010133		ERR1010133	park et al., 2018		2012	Kenya	Africa										4.3.1.1.EA1
19478-ERR1010134		ERR1010134	park et al., 2018		2012	Kenya	Africa										4.3.1.1.EA1
19479-ERR1010140		ERR1010140	park et al., 2018		2012	Kenya	Africa										4.3.1.1.EA1
19480-ERR1010145		ERR1010145	park et al., 2018		Unknown	Ghana	Africa										0.0.1
19481-ERR1010148		ERR1010148	park et al., 2018		2012	Kenya	Africa										4.3.1.1.EA1
19482-ERR1010156		ERR1010156	park et al., 2018		2012	Kenya	Africa										4.3.1.1.EA1
19483-ERR1010159		ERR1010159	park et al., 2018		Unknown	Ghana	Africa										3.1.1
19484-ERR1010165		ERR1010165	park et al., 2018		Unknown	Ghana	Africa										3.1.1
19485-ERR1010167		ERR1010167	park et al., 2018		Unknown	Ghana	Africa										3.1.1
19486-ERR1010169		ERR1010169	park et al., 2018		Unknown	Ghana	Africa										3.1.1
19487-ERR1082876		ERR1082876	park et al., 2018		2014	Gambia	Africa										2.3.2
19488-ERR1082880		ERR1082880	park et al., 2018		2011	Gambia	Africa										2.3.2
19489-ERR1082883		ERR1082883	park et al., 2018		2013	Gambia	Africa										2.3.2
19490-ERR1082888		ERR1082888	park et al., 2018		2012	Gambia	Africa										2.3.2
19491-ERR1082890		ERR1082890	park et al., 2018		2010	Gambia	Africa										2.3.2
19492-ERR1082895		ERR1082895	park et al., 2018		2014	Gambia	Africa										2.3.2
19493-ERR1082899		ERR1082899	park et al., 2018		2012	Gambia	Africa										2.3.2
19494-ERR1082900		ERR1082900	park et al., 2018		2008	Gambia	Africa										2.3.2
19495-ERR1082902		ERR1082902	park et al., 2018		2013	Gambia	Africa										2.3.2
19496-ERR1082906		ERR1082906	park et al., 2018		2012	Gambia	Africa										2.3.2
19497-ERR1082907		ERR1082907	park et al., 2018		2008	Gambia	Africa										2.3.2
19498-ERR108648		ERR108648	wong et al., 2015		2009	Tanzania	Africa										4.3.1.1.EA1
19499-ERR108649		ERR108649	wong et al., 2015		2009	Tanzania	Africa										2.5
19500-ERR108652		ERR108652	wong et al., 2015		2009	Tanzania	Africa										3.3.1
19501-ERR108653		ERR108653	wong et al., 2015		2009	Tanzania	Africa										3.3.1
19502-ERR108654		ERR108654	wong et al., 2015		2009	Tanzania	Africa					gyrA_S83F	gyrA_S83F	gyrA_S83F			4.3.1.2
19503-ERR108655		ERR108655	wong et al., 2015		2009	Tanzania	Africa										3.3.1
19504-ERR108656		ERR108656	wong et al., 2015		2009	Tanzania	Africa										4.3.1.1.EA1
19505-ERR108658		ERR108658	wong et al., 2015		2009	Tanzania	Africa										4.3.1.1.EA1
19506-ERR108659		ERR108659	wong et al., 2015		2009	Tanzania	Africa										4.3.1.1.EA1
19507-ERR108660		ERR108660	wong et al., 2015		2009	Tanzania	Africa										4.3.1.1.EA1
19508-ERR108663		ERR108663	wong et al., 2015		2010	Tanzania	Africa					gyrA_S83F	gyrA_S83F	gyrA_S83F			4.3.1.2
19509-ERR108664		ERR108664	wong et al., 2015		2010	Tanzania	Africa										4.3.1.1.EA1
19510-ERR108665		ERR108665	wong et al., 2015		2010	Tanzania	Africa					gyrA_S83F	gyrA_S83F	gyrA_S83F			4.3.1.2
19511-ERR108666		ERR108666	wong et al., 2015		2010	Tanzania	Africa					gyrA_S83F	gyrA_S83F	gyrA_S83F			4.3.1.2
19512-ERR108667		ERR108667	wong et al., 2015		2010	Tanzania	Africa					gyrA_S83F	gyrA_S83F	gyrA_S83F			4.3.1.2
19513-ERR108668		ERR108668	wong et al., 2015		2010	Tanzania	Africa					gyrA_S83F	gyrA_S83F	gyrA_S83F			4.3.1.2
19514-ERR108669		ERR108669	wong et al., 2015		2010	Tanzania	Africa					gyrA_S83F	gyrA_S83F	gyrA_S83F			4.3.1.2
19515-ERR108670		ERR108670	wong et al., 2015		2010	Tanzania	Africa					gyrA_S83F	gyrA_S83F	gyrA_S83F			4.3.1.2
19516-ERR108671		ERR108671	wong et al., 2015		2010	Tanzania	Africa										3.3.1
19517-ERR108672		ERR108672	wong et al., 2015		2009	Tanzania	Africa										3.3.1
19518-ERR108676		ERR108676	wong et al., 2015		2009	Tanzania	Africa										4.3.1.1.EA1
19519-ERR108677		ERR108677	wong et al., 2015		2009	Tanzania	Africa										3.3.1
19520-ERR108678		ERR108678	wong et al., 2015		2009	Tanzania	Africa										2.5.1
19521-ERR108679		ERR108679	wong et al., 2015		2009	Tanzania	Africa										4.3.1.1.EA1
19522-ERR108680		ERR108680	wong et al., 2015		2010	Tanzania	Africa										3.3.1
19523-ERR108681		ERR108681	wong et al., 2015		2010	Tanzania	Africa										3.3.1
19524-ERR108684		ERR108684	wong et al., 2015		2010	Tanzania	Africa										3.3.1
19525-ERR108685		ERR108685	wong et al., 2015		2010	Tanzania	Africa					gyrA_S83F	gyrA_S83F	gyrA_S83F			4.3.1.2
19526-ERR108686		ERR108686	wong et al., 2015		2010	Tanzania	Africa					gyrA_S83F	gyrA_S83F	gyrA_S83F			4.3.1.2
19527-ERR108687		ERR108687	wong et al., 2015		2010	Tanzania	Africa					gyrA_S83F	gyrA_S83F	gyrA_S83F			4.3.1.2
19528-ERR108688		ERR108688	wong et al., 2015		2010	Tanzania	Africa					gyrA_S83F	gyrA_S83F	gyrA_S83F			4.3.1.2
19529-ERR108689		ERR108689	wong et al., 2015		2010	Tanzania	Africa					gyrA_S83F	gyrA_S83F	gyrA_S83F			4.3.1.2
19530-ERR108690		ERR108690	wong et al., 2015		2010	Tanzania	Africa										3.3.1
19531-ERR108691		ERR108691	wong et al., 2015		2010	Tanzania	Africa					gyrA_S83F	gyrA_S83F	gyrA_S83F			4.3.1.2
19532-ERR108692		ERR108692	wong et al., 2015		2009	Tanzania	Africa										3.3.1
19533-ERR108693		ERR108693	wong et al., 2015		2009	Tanzania	Africa										4.3.1.1.EA1
19534-ERR108694		ERR108694	wong et al., 2015		2010	Tanzania	Africa										4.3.1.1.EA1
19535-ERR1556054		ERR1556054	park et al., 2018		2015	Uganda	Africa					gyrA_S83Y	gyrA_S83Y	gyrA_S83Y			4.3.1.2.EA3
19536-ERR1556055		ERR1556055	park et al., 2018		2015	Uganda	Africa					gyrA_S83Y	gyrA_S83Y	gyrA_S83Y			4.3.1.2.EA3
19537-ERR1556056		ERR1556056	park et al., 2018		2015	Uganda	Africa					gyrA_S83Y	gyrA_S83Y	gyrA_S83Y			4.3.1.2.EA3
19538-ERR1556057		ERR1556057	park et al., 2018		2015	Uganda	Africa					gyrA_S83Y	gyrA_S83Y	gyrA_S83Y			4.3.1.2.EA3
19539-ERR1556058		ERR1556058	park et al., 2018		2015	Uganda	Africa					gyrA_S83Y	gyrA_S83Y	gyrA_S83Y			4.3.1.2.EA3
19540-ERR1556059		ERR1556059	park et al., 2018		2015	Uganda	Africa					gyrA_S83Y	gyrA_S83Y	gyrA_S83Y			4.3.1.2.EA3
19541-ERR1556060		ERR1556060	park et al., 2018		2015	Uganda	Africa					gyrA_S83Y	gyrA_S83Y	gyrA_S83Y			4.3.1.2.EA3
19542-ERR1556061		ERR1556061	park et al., 2018		2015	Uganda	Africa					gyrA_S83Y	gyrA_S83Y	gyrA_S83Y			4.3.1.2.EA3
19543-ERR1556062		ERR1556062	park et al., 2018		2015	Uganda	Africa					gyrA_S83Y	gyrA_S83Y	gyrA_S83Y			4.3.1.2.EA3
19544-ERR1556063		ERR1556063	park et al., 2018		2015	Uganda	Africa					gyrA_S83Y	gyrA_S83Y	gyrA_S83Y			4.3.1.2.EA3
19545-ERR1556064		ERR1556064	park et al., 2018		2015	Uganda	Africa					gyrA_S83Y	gyrA_S83Y	gyrA_S83Y			4.3.1.2.EA3
19546-ERR1556065		ERR1556065	park et al., 2018		2015	Uganda	Africa					gyrA_S83Y	gyrA_S83Y	gyrA_S83Y			4.3.1.2.EA3
19547-ERR1556066		ERR1556066	park et al., 2018		2015	Uganda	Africa					gyrA_S83Y	gyrA_S83Y	gyrA_S83Y			4.3.1.2.EA3
19548-ERR1556067		ERR1556067	park et al., 2018		2015	Uganda	Africa					gyrA_S83Y	gyrA_S83Y	gyrA_S83Y			4.3.1.2.EA3
19549-ERR1556068		ERR1556068	park et al., 2018		2015	Uganda	Africa					gyrA_S83Y	gyrA_S83Y	gyrA_S83Y			4.3.1.2.EA3
19550-ERR1556069		ERR1556069	park et al., 2018		2015	Uganda	Africa					gyrA_S83Y	gyrA_S83Y	gyrA_S83Y			4.3.1.2.EA3
19551-ERR1556070		ERR1556070	park et al., 2018		2015	Uganda	Africa					gyrA_S83Y	gyrA_S83Y	gyrA_S83Y			4.3.1.2.EA3
19552-ERR1556071		ERR1556071	park et al., 2018		2015	Uganda	Africa					gyrA_S83Y	gyrA_S83Y	gyrA_S83Y			4.3.1.2.EA3
19553-ERR1556072		ERR1556072	park et al., 2018		2015	Uganda	Africa					gyrA_S83Y	gyrA_S83Y	gyrA_S83Y			4.3.1.2.EA3
19554-ERR1556073		ERR1556073	park et al., 2018		2015	Uganda	Africa					gyrA_S83Y	gyrA_S83Y	gyrA_S83Y			4.3.1.2.EA3
19555-ERR1556074		ERR1556074	park et al., 2018		2015	Uganda	Africa					gyrA_S83Y	gyrA_S83Y	gyrA_S83Y			4.3.1.2.EA3
19556-ERR1556075		ERR1556075	park et al., 2018		2015	Uganda	Africa					gyrA_S83Y	gyrA_S83Y	gyrA_S83Y			4.3.1.2.EA3
19557-ERR1556076		ERR1556076	park et al., 2018		2015	Uganda	Africa					gyrA_S83Y	gyrA_S83Y	gyrA_S83Y			4.3.1.2.EA3
19558-ERR1556077		ERR1556077	park et al., 2018		2015	Uganda	Africa					gyrA_S83Y	gyrA_S83Y	gyrA_S83Y			4.3.1.2.EA3
19559-ERR1556078		ERR1556078	park et al., 2018		2015	Uganda	Africa					gyrA_S83Y	gyrA_S83Y	gyrA_S83Y			4.3.1.2.EA3
19560-ERR1556079		ERR1556079	park et al., 2018		2015	Uganda	Africa					gyrA_S83Y	gyrA_S83Y	gyrA_S83Y			4.3.1.2.EA3
19561-ERR1556080		ERR1556080	park et al., 2018		2015	Uganda	Africa					gyrA_S83Y	gyrA_S83Y	gyrA_S83Y			4.3.1.2.EA3
19562-ERR1556081		ERR1556081	park et al., 2018		2015	Uganda	Africa					gyrA_S83Y	gyrA_S83Y	gyrA_S83Y			4.3.1.2.EA3
19563-ERR1556082		ERR1556082	park et al., 2018		2015	Uganda	Africa					gyrA_S83Y	gyrA_S83Y	gyrA_S83Y			4.3.1.2.EA3
19564-ERR1556083		ERR1556083	park et al., 2018		2015	Uganda	Africa					gyrA_S83Y	gyrA_S83Y	gyrA_S83Y			4.3.1.2.EA3
19565-ERR204244		ERR204244	wong et al., 2015		2008	Fiji	Oceania										4.2.1
19566-ERR204245		ERR204245	wong et al., 2015		2008	Fiji	Oceania										4.2.1
19567-ERR204246		ERR204246	wong et al., 2015		2008	Fiji	Oceania										4.2.2
19568-ERR204247		ERR204247	wong et al., 2015		2008	Fiji	Oceania										4.2.2
19569-ERR204248		ERR204248	wong et al., 2015		2008	Fiji	Oceania										4.2.1
19570-ERR204249		ERR204249	wong et al., 2015		2008	Fiji	Oceania										4.2.1
19571-ERR204250		ERR204250	wong et al., 2015		2008	Fiji	Oceania										4.2.1
19572-ERR204251		ERR204251	wong et al., 2015		2008	Fiji	Oceania										4.2.2
19573-ERR204252		ERR204252	wong et al., 2015		2008	Fiji	Oceania										4.2.1
19574-ERR204255		ERR204255	wong et al., 2015		2008	Fiji	Oceania										4.2.1
19575-ERR204259		ERR204259	wong et al., 2015		2008	Fiji	Oceania										4.2.1
19576-ERR204260		ERR204260	wong et al., 2015		2008	Fiji	Oceania										4.2.2
19577-ERR204261		ERR204261	wong et al., 2015		2008	Fiji	Oceania										4.2.2
19578-ERR204262		ERR204262	wong et al., 2015		2008	Fiji	Oceania										4.2.2
19579-ERR204263		ERR204263	wong et al., 2015		2008	Fiji	Oceania										4.2.2
19580-ERR204264		ERR204264	wong et al., 2015		2008	Fiji	Oceania										4.2.2
19581-ERR204265		ERR204265	wong et al., 2015		2008	Fiji	Oceania										4.2.2
19582-ERR204266		ERR204266	wong et al., 2015		2008	Fiji	Oceania										4.2.2
19583-ERR204267		ERR204267	wong et al., 2015		2008	Fiji	Oceania										4.2.2
19584-ERR204269		ERR204269	wong et al., 2015		2008	Fiji	Oceania										4.2.2
19585-ERR204270		ERR204270	wong et al., 2015		2008	Fiji	Oceania										4.2.1
19586-ERR204271		ERR204271	wong et al., 2015		2008	Fiji	Oceania										4.2.1
19587-ERR204272		ERR204272	wong et al., 2015		2008	Fiji	Oceania										4.2.2
19588-ERR204273		ERR204273	wong et al., 2015		2008	Fiji	Oceania										4.2.2
19589-ERR204274		ERR204274	wong et al., 2015		2008	Fiji	Oceania										4.2.2
19590-ERR204275		ERR204275	wong et al., 2015		2008	Fiji	Oceania										4.2.2
19591-ERR204276		ERR204276	wong et al., 2015		2008	Fiji	Oceania										4.2.2
19592-ERR212564		ERR212564	wong et al., 2015		2008	Kenya	Africa										4.3.1.1.EA1
19593-ERR212636		ERR212636	wong et al., 2015		2008	Kenya	Africa										4.3.1.1.EA1
19594-ERR212637		ERR212637	wong et al., 2015		2008	Kenya	Africa					gyrB_S464F	gyrB_S464F	gyrB_S464F			4.3.1.2.EA2
19595-ERR212638		ERR212638	wong et al., 2015		2008	Kenya	Africa										4.3.1.1.EA1
19596-ERR212639		ERR212639	wong et al., 2015		2008	Kenya	Africa										4.3.1.1.EA1
19597-ERR212640		ERR212640	wong et al., 2015		2008	Kenya	Africa										4.3.1.1.EA1
19598-ERR212643		ERR212643	wong et al., 2015		2008	Kenya	Africa										4.3.1.1.EA1
19599-ERR212646		ERR212646	wong et al., 2015		2008	Kenya	Africa										4.3.1.1.EA1
19600-ERR212647		ERR212647	wong et al., 2015		2008	Kenya	Africa										2.5
19601-ERR212648		ERR212648	wong et al., 2015		2008	Kenya	Africa										4.3.1.1.EA1
19602-ERR212651		ERR212651	wong et al., 2015		2008	Kenya	Africa										4.3.1.1.EA1
19603-ERR212652		ERR212652	wong et al., 2015		2008	Kenya	Africa										4.3.1.1.EA1
19604-ERR212653		ERR212653	wong et al., 2015		2008	Kenya	Africa										4.3.1.1.EA1
19605-ERR212654		ERR212654	wong et al., 2015		2008	Kenya	Africa										4.3.1.1.EA1
19606-ERR212655		ERR212655	wong et al., 2015		2008	Kenya	Africa										4.3.1.1.EA1
19607-ERR212657		ERR212657	wong et al., 2015		2008	Kenya	Africa										4.3.1.1.EA1
19608-ERR212659		ERR212659	wong et al., 2015		2008	Kenya	Africa										4.3.1.1.EA1
19609-ERR212660		ERR212660	wong et al., 2015		2008	Kenya	Africa										4.3.1.1.EA1
19610-ERR212661		ERR212661	wong et al., 2015		2008	Kenya	Africa										4.3.1.1.EA1
19611-ERR212662		ERR212662	wong et al., 2015		2008	Kenya	Africa										4.3.1.1.EA1
19612-ERR212664		ERR212664	wong et al., 2015		2008	Kenya	Africa										4.3.1.1.EA1
19613-ERR212665		ERR212665	wong et al., 2015		2008	Kenya	Africa										4.3.1.1.EA1
19614-ERR212666		ERR212666	wong et al., 2015		2008	Kenya	Africa										4.3.1.1.EA1
19615-ERR212667		ERR212667	wong et al., 2015		2008	Kenya	Africa										4.3.1.1.EA1
19616-ERR212677		ERR212677	wong et al., 2015		2001	Kenya	Africa					gyrB_S464F	gyrB_S464F	gyrB_S464F			4.3.1.2.EA2
19617-ERR213219		ERR213219	wong et al., 2015		2011	Fiji	Oceania										4.2.2
19618-ERR213220		ERR213220	wong et al., 2015		2011	Fiji	Oceania										4.2.2
19619-ERR213221		ERR213221	wong et al., 2015		2011	Fiji	Oceania										4.2.2
19620-ERR213222		ERR213222	wong et al., 2015		2011	Fiji	Oceania										4.2.2
19621-ERR213223		ERR213223	wong et al., 2015		2011	Fiji	Oceania										4.2.2
19622-ERR213224		ERR213224	wong et al., 2015		2011	Fiji	Oceania										4.2.2
19623-ERR213225		ERR213225	wong et al., 2015		2011	Fiji	Oceania										4.2.2
19624-ERR213226		ERR213226	wong et al., 2015		2011	Fiji	Oceania										4.2.2
19625-ERR213227		ERR213227	wong et al., 2015		2011	Fiji	Oceania										4.2.2
19626-ERR213228		ERR213228	wong et al., 2015		2011	Fiji	Oceania										4.2.2
19627-ERR213229		ERR213229	wong et al., 2015		2011	Fiji	Oceania										4.2.2
19628-ERR213230		ERR213230	wong et al., 2015		2011	Fiji	Oceania										4.2.2
19629-ERR213231		ERR213231	wong et al., 2015		2011	Fiji	Oceania										4.2.2
19630-ERR213232		ERR213232	wong et al., 2015		2011	Fiji	Oceania										4.2.2
19631-ERR213233		ERR213233	wong et al., 2015		2011	Fiji	Oceania										4.2.1
19632-ERR213234		ERR213234	wong et al., 2015		2011	Fiji	Oceania										4.2.2
19633-ERR213235		ERR213235	wong et al., 2015		2011	Fiji	Oceania										4.2.2
19634-ERR213236		ERR213236	wong et al., 2015		2011	Fiji	Oceania										4.2.2
19635-ERR213237		ERR213237	wong et al., 2015		2011	Fiji	Oceania										4.2.2
19636-ERR213238		ERR213238	wong et al., 2015		2011	Fiji	Oceania										4.2.2
19637-ERR213239		ERR213239	wong et al., 2015		2011	Fiji	Oceania										4.2.2
19638-ERR213240		ERR213240	wong et al., 2015		2011	Fiji	Oceania										4.2.2
19639-ERR213241		ERR213241	wong et al., 2015		2011	Fiji	Oceania										4.2.2
19640-ERR213242		ERR213242	wong et al., 2015		2011	Fiji	Oceania										4.2.2
19641-ERR213243		ERR213243	wong et al., 2015		2011	Fiji	Oceania										4.2.2
19642-ERR213244		ERR213244	wong et al., 2015		2011	Fiji	Oceania										4.2.2
19643-ERR213245		ERR213245	wong et al., 2015		2011	Fiji	Oceania										4.2.2
19644-ERR213246		ERR213246	wong et al., 2015		2011	Fiji	Oceania										4.2.2
19645-ERR213247		ERR213247	wong et al., 2015		2011	Fiji	Oceania										4.2.2
19646-ERR213248		ERR213248	wong et al., 2015		2009	Fiji	Oceania										4.2.2
19647-ERR213249		ERR213249	wong et al., 2015		2000	Fiji	Oceania										4.2.1
19648-ERR213250		ERR213250	wong et al., 2015		2000	Fiji	Oceania										4.2.1
19649-ERR213251		ERR213251	wong et al., 2015		1997	Fiji	Oceania										4.2.1
19650-ERR213252		ERR213252	wong et al., 2015		1997	Fiji	Oceania										4.2.1
19651-ERR213253		ERR213253	wong et al., 2015		1996	Fiji	Oceania										4.2
19652-ERR213254		ERR213254	wong et al., 2015		1996	Fiji	Oceania										4.2.1
19653-ERR213255		ERR213255	wong et al., 2015		1996	Fiji	Oceania										4.2.1
19654-ERR213256		ERR213256	wong et al., 2015		1996	Fiji	Oceania										4.2.1
19655-ERR213257		ERR213257	wong et al., 2015		1996	Fiji	Oceania										4.2.1
19656-ERR213258		ERR213258	wong et al., 2015		1996	Fiji	Oceania										4.2.1
19657-ERR213259		ERR213259	wong et al., 2015		1996	Fiji	Oceania										4.2.1
19658-ERR213260		ERR213260	wong et al., 2015		1996	Fiji	Oceania										4.2.3
19659-ERR213261		ERR213261	wong et al., 2015		1996	Fiji	Oceania										4.2.3
19660-ERR213262		ERR213262	wong et al., 2015		1996	Fiji	Oceania										3.5
19661-ERR213263		ERR213263	wong et al., 2015		1996	Fiji	Oceania										0.1
19662-ERR213264		ERR213264	wong et al., 2015		1996	Fiji	Oceania										2
19663-ERR213265		ERR213265	wong et al., 2015		1996	Fiji	Oceania										4.2.3
19664-ERR213266		ERR213266	wong et al., 2015		1996	Fiji	Oceania										2.3.5
19665-ERR213267		ERR213267	wong et al., 2015		1996	Fiji	Oceania										4.2
19666-ERR213268		ERR213268	wong et al., 2015		1996	Fiji	Oceania										4.2
19667-ERR213269		ERR213269	wong et al., 2015		1995	Fiji	Oceania										4.2.3
19668-ERR213270		ERR213270	wong et al., 2015		1995	Fiji	Oceania										4.2
19669-ERR213271		ERR213271	wong et al., 2015		1995	Fiji	Oceania										4.2.3
19670-ERR213272		ERR213272	wong et al., 2015		1995	Fiji	Oceania										4.2.3
19671-ERR213273		ERR213273	wong et al., 2015		1995	Fiji	Oceania										4.3.1.1
19672-ERR213274		ERR213274	wong et al., 2015		1994	Fiji	Oceania										2.3.5
19673-ERR213275		ERR213275	wong et al., 2015		1994	Fiji	Oceania										2.3.5
19674-ERR213276		ERR213276	wong et al., 2015		1994	Fiji	Oceania										4.2.3
19675-ERR213277		ERR213277	wong et al., 2015		1994	Fiji	Oceania										4.2.3
19676-ERR213278		ERR213278	wong et al., 2015		1994	Fiji	Oceania										4.2.3
19677-ERR213279		ERR213279	wong et al., 2015		1994	Fiji	Oceania										4.2.3
19678-ERR213280		ERR213280	wong et al., 2015		1994	Fiji	Oceania										4.2.1
19679-ERR213281		ERR213281	wong et al., 2015		1994	Fiji	Oceania										2.3.5
19680-ERR213282		ERR213282	wong et al., 2015		1994	Fiji	Oceania										2.3.5
19681-ERR213283		ERR213283	wong et al., 2015		1994	Fiji	Oceania										2.3.5
19682-ERR213284		ERR213284	wong et al., 2015		1994	Fiji	Oceania										2.3.5
19683-ERR213285		ERR213285	wong et al., 2015		1994	Fiji	Oceania										4.3.1.1
19684-ERR213286		ERR213286	wong et al., 2015		1994	Fiji	Oceania										2.3.5
19685-ERR213287		ERR213287	wong et al., 2015		1996	Fiji	Oceania										4.2.3
19686-ERR213288		ERR213288	wong et al., 2015		2008	Fiji	Oceania										4.2.2
19687-ERR213289		ERR213289	wong et al., 2015		2008	Fiji	Oceania										4.2.2
19688-ERR213290		ERR213290	wong et al., 2015		2008	Fiji	Oceania										4.2.2
19689-ERR217406		ERR217406	wong et al., 2015		2004	Kenya	Africa										4.3.1.1.EA1
19690-ERR279098		ERR279098	wong et al., 2015		2011	Malawi	Africa										2.2
19691-ERR279099		ERR279099	wong et al., 2015		2011	Malawi	Africa										4.3.1.1.EA1
19692-ERR279100		ERR279100	wong et al., 2015		2011	Malawi	Africa										4.3.1.1.EA1
19693-ERR279101		ERR279101	wong et al., 2015		2011	Malawi	Africa										4.3.1.1.EA1
19694-ERR279102		ERR279102	wong et al., 2015		2011	Malawi	Africa										4.3.1.1.EA1
19695-ERR279103		ERR279103	wong et al., 2015		2011	Malawi	Africa										4.3.1.1.EA1
19696-ERR279105		ERR279105	wong et al., 2015		2012	Malawi	Africa										4.3.1.1.EA1
19697-ERR279106		ERR279106	wong et al., 2015		2011	Malawi	Africa										4.3.1.1.EA1
19698-ERR279107		ERR279107	wong et al., 2015		2011	Malawi	Africa										4.1.1
19699-ERR279109		ERR279109	wong et al., 2015		2011	Malawi	Africa										4.3.1.1.EA1
19700-ERR279110		ERR279110	wong et al., 2015		2011	Malawi	Africa										2.4.1
19701-ERR279111		ERR279111	wong et al., 2015		2011	Malawi	Africa										2.4.1
19702-ERR279113		ERR279113	wong et al., 2015		2012	Malawi	Africa										4.3.1.1.EA1
19703-ERR279114		ERR279114	wong et al., 2015		2011	Malawi	Africa										4.3.1.1.EA1
19704-ERR279115		ERR279115	wong et al., 2015		2011	Malawi	Africa					gyrA_S83Y	gyrA_S83Y	gyrA_S83Y			4.3.1.1
19705-ERR279116		ERR279116	wong et al., 2015		2011	Malawi	Africa										4.3.1.1.EA1
19706-ERR279117		ERR279117	wong et al., 2015		2011	Malawi	Africa										4.1.1
19707-ERR279118		ERR279118	wong et al., 2015		2011	Malawi	Africa										4.3.1.1.EA1
19708-ERR279121		ERR279121	wong et al., 2015		2012	Malawi	Africa										4.3.1.1.EA1
19709-ERR279122		ERR279122	wong et al., 2015		2011	Malawi	Africa										4.3.1.1.EA1
19710-ERR279123		ERR279123	wong et al., 2015		2011	Malawi	Africa										4.3.1.1.EA1
19711-ERR279124		ERR279124	wong et al., 2015		2011	Malawi	Africa										4.3.1.1.EA1
19712-ERR279125		ERR279125	wong et al., 2015		2011	Malawi	Africa										4.3.1.1.EA1
19713-ERR279126		ERR279126	wong et al., 2015		2011	Malawi	Africa										4.1.1
19714-ERR279128		ERR279128	wong et al., 2015		2011	Malawi	Africa										4.3.1.1.EA1
19715-ERR279129		ERR279129	wong et al., 2015		2012	Malawi	Africa										4.3.1.1.EA1
19716-ERR279130		ERR279130	wong et al., 2015		2011	Malawi	Africa										4.3.1.1.EA1
19717-ERR279131		ERR279131	wong et al., 2015		2011	Malawi	Africa										4.3.1.1.EA1
19718-ERR279132		ERR279132	wong et al., 2015		2011	Malawi	Africa										4.3.1.1.EA1
19719-ERR279133		ERR279133	wong et al., 2015		2011	Malawi	Africa										4.3.1.1.EA1
19720-ERR279134		ERR279134	wong et al., 2015		2011	Malawi	Africa										4.1.1
19721-ERR279136		ERR279136	wong et al., 2015		2012	Malawi	Africa										4.3.1.1.EA1
19722-ERR279138		ERR279138	wong et al., 2015		2011	Malawi	Africa										4.3.1.1.EA1
19723-ERR279139		ERR279139	wong et al., 2015		2011	Malawi	Africa										4.1.1
19724-ERR279140		ERR279140	wong et al., 2015		2011	Malawi	Africa										3.3.1
19725-ERR279141		ERR279141	wong et al., 2015		2011	Malawi	Africa										2.4.1
19726-ERR279142		ERR279142	wong et al., 2015		2011	Malawi	Africa										4.3.1.1.EA1
19727-ERR279143		ERR279143	wong et al., 2015		2011	Malawi	Africa					gyrA_S83Y	gyrA_S83Y	gyrA_S83Y			4.3.1.1
19728-ERR279144		ERR279144	wong et al., 2015		2012	Malawi	Africa										4.3.1.1.EA1
19729-ERR279145		ERR279145	wong et al., 2015		2008	Malawi	Africa										2.4.1
19730-ERR279146		ERR279146	wong et al., 2015		2011	Malawi	Africa					gyrA_S83Y	gyrA_S83Y	gyrA_S83Y			4.3.1.1
19731-ERR279147		ERR279147	wong et al., 2015		2011	Malawi	Africa										4.3.1.1.EA1
19732-ERR279148		ERR279148	wong et al., 2015		2011	Malawi	Africa										4.3.1.1.EA1
19733-ERR279149		ERR279149	wong et al., 2015		2011	Malawi	Africa										4.3.1.1.EA1
19734-ERR279150		ERR279150	wong et al., 2015		2011	Malawi	Africa										4.3.1.1.EA1
19735-ERR279151		ERR279151	wong et al., 2015		2011	Malawi	Africa										4.3.1.1.EA1
19736-ERR279152		ERR279152	wong et al., 2015		2012	Malawi	Africa										4.3.1.1.EA1
19737-ERR279153		ERR279153	wong et al., 2015		2009	Malawi	Africa					gyrA_S83F	gyrA_S83F	gyrA_S83F			4.3.1.1.EA1;4.3.1.2
19738-ERR279154		ERR279154	wong et al., 2015		2011	Malawi	Africa										2.4.1
19739-ERR279155		ERR279155	wong et al., 2015		2011	Malawi	Africa										4.3.1.1.EA1
19740-ERR279156		ERR279156	wong et al., 2015		2011	Malawi	Africa										4.3.1.1.EA1
19741-ERR279158		ERR279158	wong et al., 2015		2012	Malawi	Africa										4.3.1.1.EA1
19742-ERR279159		ERR279159	wong et al., 2015		2012	Malawi	Africa										4.3.1.1.EA1
19743-ERR279160		ERR279160	wong et al., 2015		2012	Malawi	Africa										4.3.1.1.EA1
19744-ERR279161		ERR279161	wong et al., 2015		2009	Malawi	Africa										2.4.1
19745-ERR279162		ERR279162	wong et al., 2015		2011	Malawi	Africa										4.3.1.1.EA1
19746-ERR279163		ERR279163	wong et al., 2015		2011	Malawi	Africa										4.3.1.1.EA1
19747-ERR279164		ERR279164	wong et al., 2015		2011	Malawi	Africa										4.3.1.1.EA1
19748-ERR279165		ERR279165	wong et al., 2015		2011	Malawi	Africa										4.3.1.1.EA1
19749-ERR279166		ERR279166	wong et al., 2015		2012	Malawi	Africa										4.3.1.1.EA1
19750-ERR279168		ERR279168	wong et al., 2015		2012	Malawi	Africa										4.3.1.1.EA1
19751-ERR279169		ERR279169	wong et al., 2015		2009	Malawi	Africa										2.2
19752-ERR279170		ERR279170	wong et al., 2015		2011	Malawi	Africa										4.3.1.1.EA1
19753-ERR279173		ERR279173	wong et al., 2015		2011	Malawi	Africa										4.3.1.1.EA1
19754-ERR279174		ERR279174	wong et al., 2015		2012	Malawi	Africa										4.3.1.1.EA1
19755-ERR279175		ERR279175	wong et al., 2015		2012	Malawi	Africa										4.3.1.1.EA1
19756-ERR279176		ERR279176	wong et al., 2015		2012	Malawi	Africa										4.3.1.1.EA1
19757-ERR279177		ERR279177	wong et al., 2015		2004	Malawi	Africa										2.2
19758-ERR279178		ERR279178	wong et al., 2015		2005	Malawi	Africa										2.2;2.4.1
19759-ERR279182		ERR279182	wong et al., 2015		2006	Malawi	Africa										2.4.1
19760-ERR279187		ERR279187	wong et al., 2015		2005	Malawi	Africa										2.4.1
19761-ERR279189		ERR279189	wong et al., 2015		2006	Malawi	Africa										4.1.1
19762-ERR279190		ERR279190	wong et al., 2015		2006	Malawi	Africa										2.4.1
19763-ERR279191		ERR279191	wong et al., 2015		2007	Malawi	Africa										4.1.1
19764-ERR279344		ERR279344	wong et al., 2015		2006	India	Asia					gyrA_S83Y	gyrA_S83Y	gyrA_S83Y			4.3.1
19765-ERR279345		ERR279345	wong et al., 2015		2007	India	Asia					gyrA_S83Y	gyrA_S83Y	gyrA_S83Y			4.3.1
19766-ERR279346		ERR279346	wong et al., 2015		2005	India	Asia					gyrA_S83Y	gyrA_S83Y	gyrA_S83Y			4.3.1.2
19767-ERR279347		ERR279347	wong et al., 2015		2005	India	Asia					gyrA_S83Y	gyrA_S83Y	gyrA_S83Y			4.3.1.2
19768-ERR279348		ERR279348	wong et al., 2015		2005	India	Asia					gyrA_S83Y	gyrA_S83Y	gyrA_S83Y			4.3.1.1
19769-ERR279349		ERR279349	wong et al., 2015		2005	India	Asia					gyrA_S83Y	gyrA_S83Y	gyrA_S83Y			4.3.1.1
19770-ERR279350		ERR279350	wong et al., 2015		2006	India	Asia										4.3.1.2
19771-ERR279351		ERR279351	wong et al., 2015		2006	India	Asia										4.3.1.2
19772-ERR279352		ERR279352	wong et al., 2015		2004	India	Asia					gyrA_S83F	gyrA_S83F	gyrA_S83F			2.2.4
19773-ERR279353		ERR279353	wong et al., 2015		2004	India	Asia					gyrA_S83F	gyrA_S83F	gyrA_S83F			2.2.4
19774-ERR294858		ERR294858	wong et al., 2015		1958	United States of America	North America										3.1
19775-ERR319402		ERR319402	wong et al., 2015		2008	Cambodia	Asia					gyrA_S83F	gyrA_S83F	gyrA_S83F			4.3.1.1
19776-ERR319403		ERR319403	wong et al., 2015		2008	Cambodia	Asia					gyrA_S83F	gyrA_S83F	gyrA_S83F			4.3.1.1
19777-ERR319404		ERR319404	wong et al., 2015		2008	Cambodia	Asia					gyrA_S83F	gyrA_S83F	gyrA_S83F			4.3.1.1
19778-ERR319405		ERR319405	wong et al., 2015		2008	Cambodia	Asia					gyrA_S83F	gyrA_S83F	gyrA_S83F			4.3.1.1
19779-ERR319406		ERR319406	wong et al., 2015		2008	Cambodia	Asia					gyrA_S83F	gyrA_S83F	gyrA_S83F			4.3.1.1
19780-ERR319408		ERR319408	wong et al., 2015		2008	Cambodia	Asia					gyrA_S83F	gyrA_S83F	gyrA_S83F			4.3.1.1
19781-ERR319409		ERR319409	wong et al., 2015		2008	Cambodia	Asia					gyrA_S83F	gyrA_S83F	gyrA_S83F			4.3.1.1
19782-ERR319410		ERR319410	wong et al., 2015		2008	Cambodia	Asia					gyrA_S83F	gyrA_S83F	gyrA_S83F			4.3.1.1
19783-ERR319411		ERR319411	wong et al., 2015		2008	Cambodia	Asia					gyrA_S83F	gyrA_S83F	gyrA_S83F			4.3.1.1
19784-ERR319412		ERR319412	wong et al., 2015		2009	Cambodia	Asia					gyrA_S83F	gyrA_S83F	gyrA_S83F			4.3.1.1
19785-ERR319413		ERR319413	wong et al., 2015		2009	Cambodia	Asia					gyrA_S83F	gyrA_S83F	gyrA_S83F			4.3.1.1
19786-ERR319414		ERR319414	wong et al., 2015		2009	Cambodia	Asia					gyrA_S83F	gyrA_S83F	gyrA_S83F			4.3.1.1
19787-ERR319415		ERR319415	wong et al., 2015		2009	Cambodia	Asia					gyrA_S83F	gyrA_S83F	gyrA_S83F			4.3.1.1
19788-ERR319416		ERR319416	wong et al., 2015		2009	Cambodia	Asia					gyrA_S83F	gyrA_S83F	gyrA_S83F			4.3.1.1
19789-ERR319417		ERR319417	wong et al., 2015		2009	Cambodia	Asia					gyrA_S83F	gyrA_S83F	gyrA_S83F			4.3.1.1
19790-ERR319418		ERR319418	wong et al., 2015		2009	Cambodia	Asia										3.2.1
19791-ERR319419		ERR319419	wong et al., 2015		2009	Cambodia	Asia					gyrA_S83F	gyrA_S83F	gyrA_S83F			4.3.1.1
19792-ERR319420		ERR319420	wong et al., 2015		2009	Cambodia	Asia					gyrA_S83F	gyrA_S83F	gyrA_S83F			4.3.1.1
19793-ERR319421		ERR319421	wong et al., 2015		2009	Cambodia	Asia					gyrA_S83F	gyrA_S83F	gyrA_S83F			4.3.1.1
19794-ERR319422		ERR319422	wong et al., 2015		2010	Cambodia	Asia					gyrA_S83F	gyrA_S83F	gyrA_S83F			4.3.1.1
19795-ERR319423		ERR319423	wong et al., 2015		2010	Cambodia	Asia					gyrA_S83F	gyrA_S83F	gyrA_S83F			4.3.1.1
19796-ERR319424		ERR319424	wong et al., 2015		2010	Cambodia	Asia					gyrA_S83F	gyrA_S83F	gyrA_S83F			4.3.1.1
19797-ERR319425		ERR319425	wong et al., 2015		2010	Cambodia	Asia					gyrA_S83F	gyrA_S83F	gyrA_S83F			4.3.1.1
19798-ERR319426		ERR319426	wong et al., 2015		2010	Cambodia	Asia					gyrA_S83F	gyrA_S83F	gyrA_S83F			4.3.1.1
19799-ERR319427		ERR319427	wong et al., 2015		2010	Cambodia	Asia					gyrA_S83F	gyrA_S83F	gyrA_S83F			4.3.1.1
19800-ERR319428		ERR319428	wong et al., 2015		2010	Cambodia	Asia					gyrA_S83F	gyrA_S83F	gyrA_S83F			4.3.1.1
19801-ERR319429		ERR319429	wong et al., 2015		2010	Cambodia	Asia					gyrA_S83F	gyrA_S83F	gyrA_S83F			4.3.1.1
19802-ERR319431		ERR319431	wong et al., 2015		2010	Cambodia	Asia					gyrA_S83F	gyrA_S83F	gyrA_S83F			4.3.1.1
19803-ERR319432		ERR319432	wong et al., 2015		2010	Cambodia	Asia					gyrA_S83F	gyrA_S83F	gyrA_S83F			4.3.1.1
19804-ERR319433		ERR319433	wong et al., 2015		2010	Cambodia	Asia					gyrA_S83F	gyrA_S83F	gyrA_S83F			4.3.1.1
19805-ERR319434		ERR319434	wong et al., 2015		2010	Cambodia	Asia					gyrA_S83F	gyrA_S83F	gyrA_S83F			4.3.1.1
19806-ERR319435		ERR319435	wong et al., 2015		2010	Cambodia	Asia					gyrA_S83F	gyrA_S83F	gyrA_S83F			4.3.1.1
19807-ERR319436		ERR319436	wong et al., 2015		2010	Cambodia	Asia					gyrA_S83F	gyrA_S83F	gyrA_S83F			4.3.1.1
19808-ERR319437		ERR319437	wong et al., 2015		2010	Cambodia	Asia					gyrA_S83F	gyrA_S83F	gyrA_S83F			4.3.1.1
19809-ERR319438		ERR319438	wong et al., 2015		2010	Cambodia	Asia					gyrA_S83F	gyrA_S83F	gyrA_S83F			4.3.1.1
19810-ERR319439		ERR319439	wong et al., 2015		2010	Cambodia	Asia					gyrA_S83F	gyrA_S83F	gyrA_S83F			4.3.1.1
19811-ERR319440		ERR319440	wong et al., 2015		2010	Cambodia	Asia					gyrA_D87G; gyrA_S83F	gyrA_D87G; gyrA_S83F	Rare QRDR mutation profile			4.3.1.1
19812-ERR319441		ERR319441	wong et al., 2015		2010	Cambodia	Asia					gyrA_S83F	gyrA_S83F	gyrA_S83F			4.3.1.1
19813-ERR319442		ERR319442	wong et al., 2015		2011	Cambodia	Asia					gyrA_S83F	gyrA_S83F	gyrA_S83F			4.3.1.1
19814-ERR319443		ERR319443	wong et al., 2015		2011	Cambodia	Asia					gyrA_S83F	gyrA_S83F	gyrA_S83F			4.3.1.1
19815-ERR319444		ERR319444	wong et al., 2015		2011	Cambodia	Asia					gyrA_S83F	gyrA_S83F	gyrA_S83F			4.3.1.1
19816-ERR319445		ERR319445	wong et al., 2015		2011	Cambodia	Asia					gyrA_S83F	gyrA_S83F	gyrA_S83F			4.3.1.1
19817-ERR319446		ERR319446	wong et al., 2015		2011	Cambodia	Asia					gyrA_S83F	gyrA_S83F	gyrA_S83F			4.3.1.1
19818-ERR319447		ERR319447	wong et al., 2015		2011	Cambodia	Asia					gyrA_S83F	gyrA_S83F	gyrA_S83F			4.3.1.1
19819-ERR319448		ERR319448	wong et al., 2015		2011	Cambodia	Asia					gyrA_S83F	gyrA_S83F	gyrA_S83F			4.3.1.1
19820-ERR319449		ERR319449	wong et al., 2015		2011	Cambodia	Asia					gyrA_S83F	gyrA_S83F	gyrA_S83F			4.3.1.1
19821-ERR319450		ERR319450	wong et al., 2015		2011	Cambodia	Asia					gyrA_S83F	gyrA_S83F	gyrA_S83F			4.3.1.1
19822-ERR319451		ERR319451	wong et al., 2015		2011	Cambodia	Asia					gyrA_S83F	gyrA_S83F	gyrA_S83F			4.3.1.1
19823-ERR319452		ERR319452	wong et al., 2015		2011	Cambodia	Asia					gyrA_S83F	gyrA_S83F	gyrA_S83F			4.3.1.1
19824-ERR319453		ERR319453	wong et al., 2015		2011	Cambodia	Asia					gyrA_S83F	gyrA_S83F	gyrA_S83F			4.3.1.1
19825-ERR319454		ERR319454	wong et al., 2015		2011	Cambodia	Asia					gyrA_S83F	gyrA_S83F	gyrA_S83F			4.3.1.1
19826-ERR319455		ERR319455	wong et al., 2015		2011	Cambodia	Asia					gyrA_S83F	gyrA_S83F	gyrA_S83F			4.3.1.1
19827-ERR319456		ERR319456	wong et al., 2015		2011	Cambodia	Asia					gyrA_S83F	gyrA_S83F	gyrA_S83F			4.3.1.1
19828-ERR319457		ERR319457	wong et al., 2015		2011	Cambodia	Asia					gyrA_S83F	gyrA_S83F	gyrA_S83F			4.3.1.1
19829-ERR319458		ERR319458	wong et al., 2015		2011	Cambodia	Asia					gyrA_S83F	gyrA_S83F	gyrA_S83F			4.3.1.1
19830-ERR319459		ERR319459	wong et al., 2015		2011	Cambodia	Asia					gyrA_S83F	gyrA_S83F	gyrA_S83F			4.3.1.1
19831-ERR319460		ERR319460	wong et al., 2015		2011	Cambodia	Asia					gyrA_S83F	gyrA_S83F	gyrA_S83F			4.3.1.1
19832-ERR319461		ERR319461	wong et al., 2015		2011	Cambodia	Asia					gyrA_S83F	gyrA_S83F	gyrA_S83F			4.3.1.1
19833-ERR319462		ERR319462	wong et al., 2015		2011	Cambodia	Asia										3.2.1
19834-ERR319463		ERR319463	wong et al., 2015		2011	Cambodia	Asia					gyrA_S83F	gyrA_S83F	gyrA_S83F			4.3.1.1
19835-ERR319464		ERR319464	wong et al., 2015		2011	Cambodia	Asia					gyrA_S83F	gyrA_S83F	gyrA_S83F			4.3.1.1
19836-ERR319465		ERR319465	wong et al., 2015		2011	Cambodia	Asia					gyrA_S83F	gyrA_S83F	gyrA_S83F			4.3.1.1
19837-ERR319466		ERR319466	wong et al., 2015		2011	Cambodia	Asia					gyrA_S83F	gyrA_S83F	gyrA_S83F			4.3.1.1
19838-ERR319467		ERR319467	wong et al., 2015		2011	Cambodia	Asia					gyrA_S83F	gyrA_S83F	gyrA_S83F			4.3.1.1
19839-ERR319468		ERR319468	wong et al., 2015		2011	Cambodia	Asia					gyrA_S83F	gyrA_S83F	gyrA_S83F			4.3.1.1
19840-ERR319469		ERR319469	wong et al., 2015		2011	Cambodia	Asia					gyrA_S83F	gyrA_S83F	gyrA_S83F			4.3.1.1
19841-ERR319470		ERR319470	wong et al., 2015		2011	Cambodia	Asia					gyrA_S83F	gyrA_S83F	gyrA_S83F			4.3.1.1
19842-ERR319471		ERR319471	wong et al., 2015		2011	Cambodia	Asia					gyrA_S83F	gyrA_S83F	gyrA_S83F			4.3.1.1
19843-ERR319472		ERR319472	wong et al., 2015		2012	Cambodia	Asia					gyrA_S83F	gyrA_S83F	gyrA_S83F			4.3.1.1
19844-ERR319473		ERR319473	wong et al., 2015		2012	Cambodia	Asia					gyrA_S83F	gyrA_S83F	gyrA_S83F			4.3.1.1
19845-ERR319474		ERR319474	wong et al., 2015		2012	Cambodia	Asia					gyrA_S83F	gyrA_S83F	gyrA_S83F			4.3.1.1
19846-ERR319475		ERR319475	wong et al., 2015		2012	Cambodia	Asia					gyrA_S83F	gyrA_S83F	gyrA_S83F			4.3.1.1
19847-ERR319476		ERR319476	wong et al., 2015		2012	Cambodia	Asia					gyrA_S83F	gyrA_S83F	gyrA_S83F			4.3.1.1
19848-ERR319477		ERR319477	wong et al., 2015		2012	Cambodia	Asia					gyrA_S83F	gyrA_S83F	gyrA_S83F			4.3.1.1
19849-ERR319478		ERR319478	wong et al., 2015		2012	Cambodia	Asia					gyrA_S83F	gyrA_S83F	gyrA_S83F			4.3.1.1
19850-ERR319479		ERR319479	wong et al., 2015		2012	Cambodia	Asia					gyrA_S83F	gyrA_S83F	gyrA_S83F			4.3.1.1
19851-ERR319480		ERR319480	wong et al., 2015		2012	Cambodia	Asia					gyrA_S83F	gyrA_S83F	gyrA_S83F			4.3.1.1
19852-ERR319481		ERR319481	wong et al., 2015		2012	Cambodia	Asia					gyrA_S83F	gyrA_S83F	gyrA_S83F			4.3.1.1
19853-ERR319482		ERR319482	wong et al., 2015		2012	Cambodia	Asia					gyrA_S83F	gyrA_S83F	gyrA_S83F			4.3.1.1
19854-ERR319483		ERR319483	wong et al., 2015		2012	Cambodia	Asia					gyrA_S83F	gyrA_S83F	gyrA_S83F			4.3.1.1
19855-ERR319484		ERR319484	wong et al., 2015		2012	Cambodia	Asia					gyrA_S83F	gyrA_S83F	gyrA_S83F			4.3.1.1
19856-ERR319485		ERR319485	wong et al., 2015		2012	Cambodia	Asia					gyrA_S83F	gyrA_S83F	gyrA_S83F			4.3.1.1
19857-ERR319486		ERR319486	wong et al., 2015		2012	Cambodia	Asia					gyrA_S83F	gyrA_S83F	gyrA_S83F			4.3.1.1
19858-ERR319487		ERR319487	wong et al., 2015		2012	Cambodia	Asia					gyrA_S83F	gyrA_S83F	gyrA_S83F			4.3.1.1
19859-ERR319488		ERR319488	wong et al., 2015		2012	Cambodia	Asia					gyrA_S83F	gyrA_S83F	gyrA_S83F			4.3.1.1
19860-ERR319489		ERR319489	wong et al., 2015		2012	Cambodia	Asia					gyrA_S83F	gyrA_S83F	gyrA_S83F			4.3.1.1
19861-ERR319490		ERR319490	wong et al., 2015		2012	Cambodia	Asia					gyrA_S83F	gyrA_S83F	gyrA_S83F			4.3.1.1
19862-ERR319492		ERR319492	wong et al., 2015		2012	Cambodia	Asia					gyrA_S83F	gyrA_S83F	gyrA_S83F			4.3.1.1
19863-ERR319494		ERR319494	wong et al., 2015		2012	Cambodia	Asia					gyrA_S83F	gyrA_S83F	gyrA_S83F			4.3.1.1
19864-ERR319495		ERR319495	wong et al., 2015		2012	Cambodia	Asia					gyrA_S83F	gyrA_S83F	gyrA_S83F			4.3.1.1
19865-ERR326598		ERR326598	wong et al., 2015		2010	Indonesia	Asia										2.1.8
19866-ERR326599		ERR326599	wong et al., 2015		2009	Indonesia	Asia										4.1
19868-ERR326601		ERR326601	wong et al., 2015		2009	Indonesia	Asia										4.1
19869-ERR326602		ERR326602	wong et al., 2015		2010	Indonesia	Asia										4.1
19870-ERR326603		ERR326603	wong et al., 2015		2009	Indonesia	Asia										4.1
19871-ERR326604		ERR326604	wong et al., 2015		2006	Indonesia	Asia										3
19872-ERR326605		ERR326605	wong et al., 2015		2009	Indonesia	Asia										4.1
19873-ERR326606		ERR326606	wong et al., 2015		2008	Indonesia	Asia										4.1
19874-ERR326607		ERR326607	wong et al., 2015		2009	Indonesia	Asia										4.1
19875-ERR326608		ERR326608	wong et al., 2015		2009	Indonesia	Asia										4.1
19876-ERR326610		ERR326610	wong et al., 2015		2008	Indonesia	Asia										3
19877-ERR326611		ERR326611	wong et al., 2015		2010	Indonesia	Asia										3.1.2
19878-ERR326612		ERR326612	wong et al., 2015		2010	Indonesia	Asia										4.1
19879-ERR326613		ERR326613	wong et al., 2015		2011	Indonesia	Asia										3
19880-ERR326614		ERR326614	wong et al., 2015		2010	Indonesia	Asia										4.1
19881-ERR326615		ERR326615	wong et al., 2015		2010	Indonesia	Asia										2.1.6
19882-ERR326616		ERR326616	wong et al., 2015		2008	Indonesia	Asia										3.1.2
19883-ERR326618		ERR326618	wong et al., 2015		2010	Indonesia	Asia										2.1.9
19884-ERR326619		ERR326619	wong et al., 2015		2008	Indonesia	Asia										3.1.2
19885-ERR326622		ERR326622	wong et al., 2015		2010	Indonesia	Asia										4.1
19886-ERR326623		ERR326623	wong et al., 2015		2007	Indonesia	Asia										2.1.8
19887-ERR326624		ERR326624	wong et al., 2015		2012	Indonesia	Asia										2.1.9
19888-ERR326625		ERR326625	wong et al., 2015		2010	Indonesia	Asia										2.1.6
19889-ERR326626		ERR326626	wong et al., 2015		2010	Indonesia	Asia										3
19890-ERR326627		ERR326627	wong et al., 2015		2011	Indonesia	Asia										3
19891-ERR326629		ERR326629	wong et al., 2015		2010	Indonesia	Asia										2.1.9
19892-ERR326630		ERR326630	wong et al., 2015		2009	Indonesia	Asia										3.1.2
19893-ERR326631		ERR326631	wong et al., 2015		2009	Indonesia	Asia										4.1
19894-ERR326632		ERR326632	wong et al., 2015		2010	Indonesia	Asia										3.1.2
19895-ERR326633		ERR326633	wong et al., 2015		2009	Indonesia	Asia										4.1
19896-ERR326634		ERR326634	wong et al., 2015		2009	Indonesia	Asia										3.1.2
19897-ERR326635		ERR326635	wong et al., 2015		2007	Indonesia	Asia										2.1.9
19898-ERR326636		ERR326636	wong et al., 2015		2009	Indonesia	Asia										2.1.6
19899-ERR326637		ERR326637	wong et al., 2015		2009	Indonesia	Asia										2.1.9
19900-ERR326638		ERR326638	wong et al., 2015		2008	Indonesia	Asia										4.1
19901-ERR326639		ERR326639	wong et al., 2015		2010	Indonesia	Asia										3.1.2
19902-ERR326640		ERR326640	wong et al., 2015		2008	Indonesia	Asia										2.1.8
19903-ERR326641		ERR326641	wong et al., 2015		2008	Indonesia	Asia										4.1
19904-ERR326642		ERR326642	wong et al., 2015		2005	Indonesia	Asia										2.1.9
19905-ERR326644		ERR326644	wong et al., 2015		2010	Indonesia	Asia										2.1.9
19906-ERR326645		ERR326645	wong et al., 2015		2008	Indonesia	Asia										2.1.6
19907-ERR326646		ERR326646	wong et al., 2015		2010	Indonesia	Asia										4.1
19908-ERR326647		ERR326647	wong et al., 2015		2006	Indonesia	Asia										3
19909-ERR326648		ERR326648	wong et al., 2015		2009	Indonesia	Asia										2.1.9
19910-ERR326649		ERR326649	wong et al., 2015		2012	Indonesia	Asia										4.1
19911-ERR326650		ERR326650	wong et al., 2015		2006	Indonesia	Asia										2.1.8
19912-ERR326651		ERR326651	wong et al., 2015		2007	Indonesia	Asia										4.1
19913-ERR326652		ERR326652	wong et al., 2015		2010	Indonesia	Asia										4.1
19914-ERR326653		ERR326653	wong et al., 2015		2007	Indonesia	Asia										2.1.9
19915-ERR326654		ERR326654	wong et al., 2015		2009	Indonesia	Asia										4.1
19916-ERR326655		ERR326655	wong et al., 2015		2009	Indonesia	Asia										4.1
19917-ERR326656		ERR326656	wong et al., 2015		2009	Indonesia	Asia										3.1.2
19918-ERR326657		ERR326657	wong et al., 2015		2010	Laos	Asia										3.4
19919-ERR326658		ERR326658	wong et al., 2015		2010	Laos	Asia										3.4
19920-ERR326659		ERR326659	wong et al., 2015		2010	Laos	Asia										3.4
19921-ERR326660		ERR326660	wong et al., 2015		2009	Laos	Asia										2.3.4
19922-ERR326661		ERR326661	wong et al., 2015		2007	Laos	Asia										3.4
19923-ERR326662		ERR326662	wong et al., 2015		2007	Laos	Asia										3.4
19924-ERR326663		ERR326663	wong et al., 2015		2010	Laos	Asia										3.4
19925-ERR326664		ERR326664	wong et al., 2015		2010	Laos	Asia										2.4
19926-ERR326665		ERR326665	wong et al., 2015		2010	Laos	Asia										2.3.4
19927-ERR326666		ERR326666	wong et al., 2015		2010	Laos	Asia										2.3.4
19928-ERR326667		ERR326667	wong et al., 2015		2010	Laos	Asia										3.4
19929-ERR326668		ERR326668	wong et al., 2015		2010	Laos	Asia										2.3.4
19930-ERR326669		ERR326669	wong et al., 2015		2010	Laos	Asia										3.4
19931-ERR326670		ERR326670	wong et al., 2015		2010	Laos	Asia										3.4
19932-ERR326671		ERR326671	wong et al., 2015		2010	Laos	Asia										3.4
19933-ERR326672		ERR326672	wong et al., 2015		2010	Laos	Asia										2.2.2;2.2.3
19934-ERR326673		ERR326673	wong et al., 2015		2010	Laos	Asia										3.4
19935-ERR326674		ERR326674	wong et al., 2015		2010	Laos	Asia										3.4
19936-ERR326676		ERR326676	wong et al., 2015		2008	Laos	Asia										3.4
19937-ERR326677		ERR326677	wong et al., 2015		2008	Laos	Asia										3.4
19938-ERR326678		ERR326678	wong et al., 2015		2008	Laos	Asia										2.4
19939-ERR326679		ERR326679	wong et al., 2015		2008	Laos	Asia										3.4
19940-ERR326680		ERR326680	wong et al., 2015		2008	Laos	Asia										3.4
19941-ERR326681		ERR326681	wong et al., 2015		2008	Laos	Asia										3.4
19942-ERR326682		ERR326682	wong et al., 2015		2008	Laos	Asia										3.4
19943-ERR326683		ERR326683	wong et al., 2015		2008	Laos	Asia										3.4
19944-ERR326684		ERR326684	wong et al., 2015		2008	Laos	Asia										2.3.4
19945-ERR326685		ERR326685	wong et al., 2015		2008	Laos	Asia										3.4
19946-ERR326686		ERR326686	wong et al., 2015		2008	Laos	Asia										3.4
19947-ERR326687		ERR326687	wong et al., 2015		2008	Laos	Asia										4.1
19948-ERR326688		ERR326688	wong et al., 2015		2007	Laos	Asia										2.3.4
19949-ERR326689		ERR326689	wong et al., 2015		2008	Laos	Asia										3.4
19950-ERR331205		ERR331205	wong et al., 2015		2012	Cambodia	Asia					gyrA_S83F	gyrA_S83F	gyrA_S83F			4.3.1.1
19951-ERR331206		ERR331206	wong et al., 2015		2012	Cambodia	Asia					gyrA_S83F	gyrA_S83F	gyrA_S83F			4.3.1.1
19952-ERR331207		ERR331207	wong et al., 2015		2012	Cambodia	Asia					gyrA_S83F	gyrA_S83F	gyrA_S83F			4.3.1.1
19953-ERR331208		ERR331208	wong et al., 2015		2012	Cambodia	Asia					gyrA_S83F	gyrA_S83F	gyrA_S83F			4.3.1.1
19954-ERR331212		ERR331212	wong et al., 2015		2008	Indonesia	Asia										2.1.3
19955-ERR331214		ERR331214	wong et al., 2015		2006	Indonesia	Asia										2.1.1
19956-ERR331215		ERR331215	wong et al., 2015		2006	Indonesia	Asia										3
19957-ERR331216		ERR331216	wong et al., 2015		2010	Indonesia	Asia										2.1.8
19958-ERR331217		ERR331217	wong et al., 2015		2009	Indonesia	Asia										2.1.9
19959-ERR331218		ERR331218	wong et al., 2015		2006	Indonesia	Asia										2.1.1
19960-ERR331219		ERR331219	wong et al., 2015		2007	Indonesia	Asia										3
19961-ERR331220		ERR331220	wong et al., 2015		2009	Indonesia	Asia										3.1.2
19962-ERR331221		ERR331221	wong et al., 2015		2006	Indonesia	Asia										2.1.1
19963-ERR331224		ERR331224	wong et al., 2015		2009	Indonesia	Asia										Unknown
19964-ERR331225		ERR331225	wong et al., 2015		2011	Indonesia	Asia										2.1.3
19965-ERR331226		ERR331226	wong et al., 2015		2009	Indonesia	Asia										3.1.2
19966-ERR331227		ERR331227	wong et al., 2015		2009	Indonesia	Asia										4.1
19967-ERR331229		ERR331229	wong et al., 2015		2009	Indonesia	Asia										3
19968-ERR331230		ERR331230	wong et al., 2015		2009	Indonesia	Asia										4.1
19969-ERR331231		ERR331231	wong et al., 2015		2010	Indonesia	Asia										3
19970-ERR331232		ERR331232	wong et al., 2015		2009	Indonesia	Asia										4.1
19971-ERR331233		ERR331233	wong et al., 2015		2009	Indonesia	Asia										3.1.2
19972-ERR331234		ERR331234	wong et al., 2015		2010	Indonesia	Asia										4.1
19973-ERR331236		ERR331236	wong et al., 2015		2011	Indonesia	Asia										4.1
19974-ERR331237		ERR331237	wong et al., 2015		2011	Indonesia	Asia										3
19975-ERR331238		ERR331238	wong et al., 2015		2009	Indonesia	Asia										4.1
19976-ERR331239		ERR331239	wong et al., 2015		2010	Indonesia	Asia										4.1
19977-ERR331240		ERR331240	wong et al., 2015		2010	Indonesia	Asia										4.1
19978-ERR331241		ERR331241	wong et al., 2015		2009	Indonesia	Asia										3
19979-ERR331242		ERR331242	wong et al., 2015		2010	Indonesia	Asia										3.1.2
19980-ERR331243		ERR331243	wong et al., 2015		2009	Indonesia	Asia										4.1
19981-ERR331244		ERR331244	wong et al., 2015		2011	Indonesia	Asia										4.1
19982-ERR331245		ERR331245	wong et al., 2015		2009	Indonesia	Asia										2.1.6
19983-ERR331247		ERR331247	wong et al., 2015		2011	Indonesia	Asia										4.1
19984-ERR331248		ERR331248	wong et al., 2015		2010	Indonesia	Asia										3
19985-ERR331249		ERR331249	wong et al., 2015		2010	Indonesia	Asia										3
19986-ERR331250		ERR331250	wong et al., 2015		2009	Indonesia	Asia										4.1
19987-ERR331251		ERR331251	wong et al., 2015		2010	Indonesia	Asia										4.1
19988-ERR331252		ERR331252	wong et al., 2015		2009	Indonesia	Asia										2.1.6
19989-ERR331253		ERR331253	wong et al., 2015		2010	Indonesia	Asia										2.1.6
19990-ERR331254		ERR331254	wong et al., 2015		2009	Indonesia	Asia										4.1
19991-ERR331256		ERR331256	wong et al., 2015		2010	Indonesia	Asia										4.1
19992-ERR331257		ERR331257	wong et al., 2015		2010	Indonesia	Asia										4.1
19993-ERR331258		ERR331258	wong et al., 2015		2008	Indonesia	Asia										2.1.6
19994-ERR331260		ERR331260	wong et al., 2015		2011	Fiji	Oceania										4.2.2
19995-ERR331261		ERR331261	wong et al., 2015		2011	Fiji	Oceania										4.2.2
19996-ERR331262		ERR331262	wong et al., 2015		2011	Fiji	Oceania										4.2.1
19997-ERR331263		ERR331263	wong et al., 2015		2012	Fiji	Oceania										4.2.2
19998-ERR331264		ERR331264	wong et al., 2015		2012	Fiji	Oceania										4.2.1
19999-ERR331265		ERR331265	wong et al., 2015		2012	Fiji	Oceania										4.2.2
20000-ERR331266		ERR331266	wong et al., 2015		2012	Fiji	Oceania										4.2.2
20001-ERR331267		ERR331267	wong et al., 2015		2012	Fiji	Oceania										4.2.2
20002-ERR331268		ERR331268	wong et al., 2015		2012	Fiji	Oceania										4.2.2
20003-ERR331269		ERR331269	wong et al., 2015		2012	Fiji	Oceania										4.2.2
20004-ERR331270		ERR331270	wong et al., 2015		2012	Fiji	Oceania										4.2.1
20005-ERR331271		ERR331271	wong et al., 2015		2012	Fiji	Oceania										4.2.2
20006-ERR331273		ERR331273	wong et al., 2015		2012	Fiji	Oceania										4.2.2
20007-ERR331274		ERR331274	wong et al., 2015		2012	Fiji	Oceania										4.2.2
20008-ERR331275		ERR331275	wong et al., 2015		2012	Fiji	Oceania										4.2.2
20009-ERR331276		ERR331276	wong et al., 2015		2012	Fiji	Oceania										4.2.2
20010-ERR331278		ERR331278	wong et al., 2015		2012	Fiji	Oceania										4.2.2
20011-ERR331279		ERR331279	wong et al., 2015		2012	Fiji	Oceania										4.2.2
20012-ERR331280		ERR331280	wong et al., 2015		2012	Fiji	Oceania										4.2.2
20013-ERR331281		ERR331281	wong et al., 2015		2012	Fiji	Oceania										4.2.2
20014-ERR331282		ERR331282	wong et al., 2015		2012	Fiji	Oceania										4.2.2
20015-ERR331283		ERR331283	wong et al., 2015		2008	Fiji	Oceania					gyrA_S83F	gyrA_S83F	gyrA_S83F			4.2.2
20016-ERR331284		ERR331284	wong et al., 2015		2008	Fiji	Oceania										4.2.2
20017-ERR331285		ERR331285	wong et al., 2015		2008	Fiji	Oceania										4.2.2
20018-ERR331287		ERR331287	wong et al., 2015		2008	Fiji	Oceania					gyrA_S83F	gyrA_S83F	gyrA_S83F			4.2.2
20019-ERR331288		ERR331288	wong et al., 2015		2012	Fiji	Oceania										4.2.2
20020-ERR331289		ERR331289	wong et al., 2015		2012	Fiji	Oceania										4.2.2
20021-ERR331290		ERR331290	wong et al., 2015		2011	Bangladesh	Asia					gyrA_D87Y	gyrA_D87Y	gyrA_D87Y			4.3.1.1
20022-ERR331291		ERR331291	wong et al., 2015		2011	Bangladesh	Asia					gyrA_S83Y	gyrA_S83Y	gyrA_S83Y			4.3.1.3
20023-ERR331292		ERR331292	wong et al., 2015		2011	Bangladesh	Asia					gyrA_S83F	gyrA_S83F	gyrA_S83F			4.3.1.1
20024-ERR331293		ERR331293	wong et al., 2015		2011	Bangladesh	Asia					gyrA_S83F	gyrA_S83F	gyrA_S83F			4.3.1.1
20025-ERR331294		ERR331294	wong et al., 2015		2011	Bangladesh	Asia					gyrA_S83Y; qnrS1	gyrA_S83Y	gyrA_S83Y	qnrS1	#4daf4a	4.3.1.3.Bdq
20026-ERR331295		ERR331295	wong et al., 2015		2011	Bangladesh	Asia					gyrA_S83Y; qnrS1	gyrA_S83Y	gyrA_S83Y	qnrS1	#4daf4a	4.3.1.3.Bdq
20027-ERR331296		ERR331296	wong et al., 2015		2008	Bangladesh	Asia					gyrA_S83Y	gyrA_S83Y	gyrA_S83Y			4.3.1.1
20028-ERR331297		ERR331297	wong et al., 2015		2012	Bangladesh	Asia					gyrA_S83Y	gyrA_S83Y	gyrA_S83Y			4.3.1.1
20029-ERR331298		ERR331298	wong et al., 2015		2009	Laos	Asia										2.3.4
20030-ERR331300		ERR331300	wong et al., 2015		2009	Laos	Asia										3.4
20031-ERR331301		ERR331301	wong et al., 2015		2008	Laos	Asia										4.3.1.1
20032-ERR331302		ERR331302	wong et al., 2015		2008	Laos	Asia										3.4
20033-ERR331303		ERR331303	wong et al., 2015		2008	Laos	Asia										3.2.1
20034-ERR331304		ERR331304	wong et al., 2015		2009	Laos	Asia										3.2.1
20035-ERR331305		ERR331305	wong et al., 2015		2009	Laos	Asia										3.2.1
20036-ERR331306		ERR331306	wong et al., 2015		2009	Laos	Asia										3.2.1
20037-ERR331307		ERR331307	wong et al., 2015		2009	Laos	Asia										3.4
20038-ERR331308		ERR331308	wong et al., 2015		2009	Laos	Asia										3.2.1
20039-ERR331309		ERR331309	wong et al., 2015		2009	Laos	Asia										3.5.2
20040-ERR331310		ERR331310	wong et al., 2015		2009	Laos	Asia										2.2.2;2.2.3
20041-ERR331311		ERR331311	wong et al., 2015		2009	Laos	Asia										3.2.1
20042-ERR331312		ERR331312	wong et al., 2015		2010	Laos	Asia										3.5.2
20043-ERR331313		ERR331313	wong et al., 2015		2010	Laos	Asia										3.5.2
20044-ERR331314		ERR331314	wong et al., 2015		2010	Laos	Asia										3.5.2
20045-ERR331315		ERR331315	wong et al., 2015		2010	Laos	Asia										3.5.2
20046-ERR331316		ERR331316	wong et al., 2015		2007	Laos	Asia										2.3.4
20047-ERR331317		ERR331317	wong et al., 2015		2007	Laos	Asia										2.2.2;2.2.3
20048-ERR331318		ERR331318	wong et al., 2015		2008	Laos	Asia										3.4
20049-ERR331319		ERR331319	wong et al., 2015		2008	Laos	Asia										4.1
20050-ERR331320		ERR331320	wong et al., 2015		2008	Laos	Asia										3.4
20051-ERR331321		ERR331321	wong et al., 2015		2008	Laos	Asia										3.2.1
20052-ERR331322		ERR331322	wong et al., 2015		2009	Laos	Asia										3.4
20053-ERR331323		ERR331323	wong et al., 2015		2009	Laos	Asia										3.2.1
20054-ERR331324		ERR331324	wong et al., 2015		2009	Laos	Asia										3.2.1
20055-ERR331325		ERR331325	wong et al., 2015		2009	Laos	Asia										4.3.1.1
20056-ERR331326		ERR331326	wong et al., 2015		2009	Laos	Asia										3.4
20057-ERR331327		ERR331327	wong et al., 2015		2009	Laos	Asia										2.2.2;2.2.3
20058-ERR331328		ERR331328	wong et al., 2015		2008	Laos	Asia					gyrA_S83F	gyrA_S83F	gyrA_S83F			4.3.1.1
20059-ERR331329		ERR331329	wong et al., 2015		2010	Laos	Asia										3.4
20060-ERR331330		ERR331330	wong et al., 2015		2010	Laos	Asia										4.3.1.1
20061-ERR331331		ERR331331	wong et al., 2015		2010	Laos	Asia										4.1
20062-ERR331332		ERR331332	wong et al., 2015		2010	Laos	Asia										3.2.1
20063-ERR331333		ERR331333	wong et al., 2015		2003	Laos	Asia										4.3.1.1
20064-ERR331334		ERR331334	wong et al., 2015		2003	Laos	Asia										3
20065-ERR331335		ERR331335	wong et al., 2015		2003	Laos	Asia										4.3.1.1
20066-ERR331336		ERR331336	wong et al., 2015		2003	Laos	Asia										4.3.1.1
20067-ERR331337		ERR331337	wong et al., 2015		2003	Laos	Asia										4.1
20068-ERR331339		ERR331339	wong et al., 2015		2003	Laos	Asia										2.2
20069-ERR331340		ERR331340	wong et al., 2015		2003	Laos	Asia										3.4
20070-ERR331341		ERR331341	wong et al., 2015		2003	Laos	Asia										3.2.1
20071-ERR331342		ERR331342	wong et al., 2015		2003	Laos	Asia										3.4
20072-ERR331343		ERR331343	wong et al., 2015		2003	Laos	Asia										3.4
20073-ERR331344		ERR331344	wong et al., 2015		2003	Laos	Asia										4.3.1.1
20074-ERR331345		ERR331345	wong et al., 2015		2003	Laos	Asia										3.4
20075-ERR331346		ERR331346	wong et al., 2015		2003	Laos	Asia										4.3.1.1
20076-ERR331347		ERR331347	wong et al., 2015		2003	Laos	Asia										4.3.1.1
20077-ERR331348		ERR331348	wong et al., 2015		2004	Laos	Asia										2.2.2;2.2.3
20078-ERR331349		ERR331349	wong et al., 2015		2004	Laos	Asia										4.1
20079-ERR331350		ERR331350	wong et al., 2015		2004	Laos	Asia										3.4
20080-ERR331351		ERR331351	wong et al., 2015		2004	Laos	Asia					gyrA_D87G	gyrA_D87G	gyrA_D87G			4.3.1.1
20081-ERR331352		ERR331352	wong et al., 2015		2004	Laos	Asia										4.3.1.1
20082-ERR331353		ERR331353	wong et al., 2015		2004	Laos	Asia										3.2.1
20083-ERR331354		ERR331354	wong et al., 2015		2004	Laos	Asia										3.2.1
20084-ERR331355		ERR331355	wong et al., 2015		2004	Laos	Asia										3.4
20085-ERR331356		ERR331356	wong et al., 2015		2004	Laos	Asia										3.4
20086-ERR331357		ERR331357	wong et al., 2015		2004	Laos	Asia										4.1
20087-ERR331358		ERR331358	wong et al., 2015		2004	Laos	Asia										4.1
20088-ERR331359		ERR331359	wong et al., 2015		2009	Laos	Asia										3.4
20089-ERR331360		ERR331360	wong et al., 2015		2009	Laos	Asia										3.4
20090-ERR331361		ERR331361	wong et al., 2015		2009	Laos	Asia										3.4
20091-ERR331363		ERR331363	wong et al., 2015		2010	Laos	Asia										3.2.1
20092-ERR331364		ERR331364	wong et al., 2015		2010	Laos	Asia										3.2.1
20093-ERR331365		ERR331365	wong et al., 2015		2010	Laos	Asia										3.4
20094-ERR331366		ERR331366	wong et al., 2015		2006	Tanzania	Africa										2.2.2
20095-ERR331368		ERR331368	wong et al., 2015		2008	Tanzania	Africa										4.3.1.1.EA1
20096-ERR331369		ERR331369	wong et al., 2015		2008	Tanzania	Africa										4.3.1.1.EA1
20097-ERR331370		ERR331370	wong et al., 2015		2006	Tanzania	Africa										2.2
20098-ERR331371		ERR331371	wong et al., 2015		2007	Tanzania	Africa										3.3.1
20099-ERR331372		ERR331372	wong et al., 2015		2008	Tanzania	Africa										4.3.1.1.EA1
20100-ERR331373		ERR331373	wong et al., 2015		2007	Tanzania	Africa										3.1
20101-ERR331374		ERR331374	wong et al., 2015		2008	Tanzania	Africa										4.3.1.1.EA1
20102-ERR331375		ERR331375	wong et al., 2015		2008	Tanzania	Africa										4.3.1.1.EA1
20103-ERR331376		ERR331376	wong et al., 2015		2008	Tanzania	Africa										4.3.1.1.EA1
20104-ERR331377		ERR331377	wong et al., 2015		2008	Tanzania	Africa										4.3.1.1.EA1
20105-ERR331378		ERR331378	wong et al., 2015		2008	Tanzania	Africa										4.3.1.1.EA1
20106-ERR331379		ERR331379	wong et al., 2015		2008	Tanzania	Africa										4.3.1.1.EA1
20107-ERR331380		ERR331380	wong et al., 2015		2008	Tanzania	Africa										4.3.1.1.EA1
20108-ERR331381		ERR331381	wong et al., 2015		2006	Tanzania	Africa										2.2
20109-ERR331382		ERR331382	wong et al., 2015		2006	Iraq	Asia					gyrA_S83F	gyrA_S83F	gyrA_S83F			4.3.1.1
20110-ERR331383		ERR331383	wong et al., 2015		2009	Iraq	Asia					gyrA_S83F	gyrA_S83F	gyrA_S83F			4.3.1.1
20111-ERR331384		ERR331384	wong et al., 2015		2008	Iraq	Asia					gyrA_S83F	gyrA_S83F	gyrA_S83F			4.3.1.1
20112-ERR331385		ERR331385	wong et al., 2015		2010	Iraq	Asia					gyrA_S83F	gyrA_S83F	gyrA_S83F			4.3.1.1
20113-ERR331386		ERR331386	wong et al., 2015		2007	Iraq	Asia					gyrA_S83F	gyrA_S83F	gyrA_S83F			4.3.1.1
20114-ERR331387		ERR331387	wong et al., 2015		2009	Iraq	Asia					gyrA_S83F	gyrA_S83F	gyrA_S83F			4.3.1.1
20115-ERR331388		ERR331388	wong et al., 2015		2008	Iraq	Asia					gyrA_S83F	gyrA_S83F	gyrA_S83F			4.3.1.1
20116-ERR331389		ERR331389	wong et al., 2015		2009	Iraq	Asia					gyrA_S83F	gyrA_S83F	gyrA_S83F			4.3.1.1
20117-ERR331390		ERR331390	wong et al., 2015		2008	Iraq	Asia					gyrA_S83F	gyrA_S83F	gyrA_S83F			4.3.1.1
20118-ERR337977		ERR337977	wong et al., 2015		2012	Bangladesh	Asia					gyrA_S83Y; qnrS1	gyrA_S83Y	gyrA_S83Y	qnrS1	#4daf4a	4.3.1.3.Bdq
20119-ERR337978		ERR337978	wong et al., 2015		2012	Bangladesh	Asia										4.3.1.3
20120-ERR337979		ERR337979	wong et al., 2015		2012	Bangladesh	Asia					gyrA_S83Y	gyrA_S83Y	gyrA_S83Y			3.3.2
20121-ERR337981		ERR337981	wong et al., 2015		2012	Bangladesh	Asia					gyrA_S83Y	gyrA_S83Y	gyrA_S83Y			3.3.2
20122-ERR337982		ERR337982	wong et al., 2015		2012	Bangladesh	Asia					gyrA_S83Y	gyrA_S83Y	gyrA_S83Y			3.3.2
20123-ERR337983		ERR337983	wong et al., 2015		2012	Bangladesh	Asia					gyrA_S83Y	gyrA_S83Y	gyrA_S83Y			3.3.2
20124-ERR337984		ERR337984	wong et al., 2015		2012	Bangladesh	Asia					gyrA_S83F	gyrA_S83F	gyrA_S83F			4.3.1.1
20125-ERR337985		ERR337985	wong et al., 2015		2012	Bangladesh	Asia					gyrA_S83Y	gyrA_S83Y	gyrA_S83Y			3.3.2
20126-ERR337986		ERR337986	wong et al., 2015		2012	Bangladesh	Asia					gyrA_S83F	gyrA_S83F	gyrA_S83F			3.2.2
20127-ERR337987		ERR337987	wong et al., 2015		2012	Bangladesh	Asia					gyrA_S83F	gyrA_S83F	gyrA_S83F			4.3.1.1
20128-ERR337988		ERR337988	wong et al., 2015		2012	Bangladesh	Asia					gyrA_S83Y	gyrA_S83Y	gyrA_S83Y			3.3.2
20129-ERR337989		ERR337989	wong et al., 2015		2012	Bangladesh	Asia					gyrA_S83Y	gyrA_S83Y	gyrA_S83Y			4.3.1.1
20130-ERR337990		ERR337990	wong et al., 2015		2012	Bangladesh	Asia					gyrA_S83F	gyrA_S83F	gyrA_S83F			4.3.1.1
20131-ERR337991		ERR337991	wong et al., 2015		2012	Bangladesh	Asia					gyrA_S83Y	gyrA_S83Y	gyrA_S83Y			3.3.2
20132-ERR337992		ERR337992	wong et al., 2015		2012	Bangladesh	Asia					gyrA_S83Y	gyrA_S83Y	gyrA_S83Y			3.3.2
20133-ERR337993		ERR337993	wong et al., 2015		2012	Bangladesh	Asia					gyrA_S83Y	gyrA_S83Y	gyrA_S83Y			4.3.1.3
20134-ERR337995		ERR337995	wong et al., 2015		2012	Bangladesh	Asia					gyrA_S83F	gyrA_S83F	gyrA_S83F			4.3.1.1
20135-ERR337996		ERR337996	wong et al., 2015		2012	Bangladesh	Asia					gyrA_D87G	gyrA_D87G	gyrA_D87G			4.3.1.2
20136-ERR337997		ERR337997	wong et al., 2015		2012	Bangladesh	Asia					gyrA_S83Y	gyrA_S83Y	gyrA_S83Y			4.3.1.3
20137-ERR337998		ERR337998	wong et al., 2015		2007	South Africa	Africa										2.4.1
20138-ERR337999		ERR337999	wong et al., 2015		2006	South Africa	Africa										2.5
20139-ERR338001		ERR338001	wong et al., 2015		2006	South Africa	Africa										2.4
20140-ERR338002		ERR338002	wong et al., 2015		2005	South Africa	Africa										4.3.1.1.EA1
20141-ERR338003		ERR338003	wong et al., 2015		2004	South Africa	Africa										2.4.1
20142-ERR338004		ERR338004	wong et al., 2015		2004	South Africa	Africa										4.1.1
20143-ERR338005		ERR338005	wong et al., 2015		2005	South Africa	Africa										2.4
20144-ERR338006		ERR338006	wong et al., 2015		2007	South Africa	Africa										2.4.1
20145-ERR338007		ERR338007	wong et al., 2015		2007	South Africa	Africa										2.4.1
20146-ERR338008		ERR338008	wong et al., 2015		2007	South Africa	Africa										1.1.2
20147-ERR338009		ERR338009	wong et al., 2015		2007	South Africa	Africa										2.4
20148-ERR338010		ERR338010	wong et al., 2015		2008	South Africa	Africa										2.4.1
20149-ERR338011		ERR338011	wong et al., 2015		2008	South Africa	Africa										2.4
20150-ERR338012		ERR338012	wong et al., 2015		2008	South Africa	Africa										2.4.1
20151-ERR338013		ERR338013	wong et al., 2015		2008	South Africa	Africa										2.4
20152-ERR338016		ERR338016	wong et al., 2015		2006	South Africa	Africa										2.4.1
20153-ERR338019		ERR338019	wong et al., 2015		2005	South Africa	Africa										2.4
20154-ERR338020		ERR338020	wong et al., 2015		2004	South Africa	Africa										2.4
20155-ERR338023		ERR338023	wong et al., 2015		2010	South Africa	Africa										4.3.1.1.EA1
20156-ERR338024		ERR338024	wong et al., 2015		2010	South Africa	Africa										2.4.1
20157-ERR338025		ERR338025	wong et al., 2015		2010	South Africa	Africa										2.4
20158-ERR338026		ERR338026	wong et al., 2015		2010	South Africa	Africa					gyrA_S83Y; qnrS1	gyrA_S83Y	gyrA_S83Y	qnrS1	#4daf4a	4.3.1.3.Bdq
20159-ERR338027		ERR338027	wong et al., 2015		2010	South Africa	Africa										3.3.1
20160-ERR338028		ERR338028	wong et al., 2015		2009	South Africa	Africa										2.5
20161-ERR338029		ERR338029	wong et al., 2015		2009	South Africa	Africa										2.4
20162-ERR338030		ERR338030	wong et al., 2015		2009	South Africa	Africa										3.3.1
20163-ERR338031		ERR338031	wong et al., 2015		2011	South Africa	Africa										3.3.1
20164-ERR338032		ERR338032	wong et al., 2015		2011	South Africa	Africa										2.5
20165-ERR338034		ERR338034	wong et al., 2015		2011	South Africa	Africa										4.3.1.1.EA1
20166-ERR338035		ERR338035	wong et al., 2015		2012	South Africa	Africa										1.1.2
20167-ERR338036		ERR338036	wong et al., 2015		2012	South Africa	Africa										4.3.1.1.EA1
20168-ERR338037		ERR338037	wong et al., 2015		2012	South Africa	Africa										3.3.1
20169-ERR338039		ERR338039	wong et al., 2015		2009	South Africa	Africa										3.3.1
20170-ERR338040		ERR338040	wong et al., 2015		2009	South Africa	Africa										2.5
20171-ERR338041		ERR338041	wong et al., 2015		2012	South Africa	Africa										2.4.1
20172-ERR338042		ERR338042	wong et al., 2015		2009	South Africa	Africa										4.1.1
20173-ERR338043		ERR338043	wong et al., 2015		2009	South Africa	Africa										2.4.1
20174-ERR338044		ERR338044	wong et al., 2015		2009	South Africa	Africa										2.4
20175-ERR338046		ERR338046	wong et al., 2015		2009	South Africa	Africa										2.4.1
20176-ERR338047		ERR338047	wong et al., 2015		2012	South Africa	Africa										2.4
20177-ERR338049		ERR338049	wong et al., 2015		2012	South Africa	Africa										3.1
20178-ERR338050		ERR338050	wong et al., 2015		2005	Indonesia	Asia										Unknown
20179-ERR338051		ERR338051	wong et al., 2015		2012	Indonesia	Asia										3.1.2
20180-ERR338052		ERR338052	wong et al., 2015		2004	Indonesia	Asia										2.1.3
20181-ERR338058		ERR338058	wong et al., 2015		2005	Indonesia	Asia										3.1.2
20182-ERR338060		ERR338060	wong et al., 2015		2005	Indonesia	Asia										3.1.2
20183-ERR338061		ERR338061	wong et al., 2015		2011	Indonesia	Asia										2.1.8
20184-ERR338062		ERR338062	wong et al., 2015		2008	Indonesia	Asia										3.1.2
20185-ERR338064		ERR338064	wong et al., 2015		2004	Indonesia	Asia										3
20186-ERR338065		ERR338065	wong et al., 2015		2011	Indonesia	Asia										3.1.2
20187-ERR338067		ERR338067	wong et al., 2015		2004	Indonesia	Asia										3.1.2
20188-ERR338068		ERR338068	wong et al., 2015		2010	Indonesia	Asia										3.1.2
20189-ERR338069		ERR338069	wong et al., 2015		2008	Indonesia	Asia										4.1
20190-ERR338070		ERR338070	wong et al., 2015		2012	Samoa	Oceania										3.5.4
20191-ERR338071		ERR338071	wong et al., 2015		2012	Samoa	Oceania										3.5.4
20192-ERR338072		ERR338072	wong et al., 2015		2012	Samoa	Oceania										3.5.4
20193-ERR338073		ERR338073	wong et al., 2015		2012	Samoa	Oceania										3.5.4
20194-ERR338074		ERR338074	wong et al., 2015		2012	Samoa	Oceania										3.5.4
20195-ERR338075		ERR338075	wong et al., 2015		2012	Samoa	Oceania										3.5.4
20196-ERR338076		ERR338076	wong et al., 2015		2012	Samoa	Oceania										3.5.4
20197-ERR338077		ERR338077	wong et al., 2015		2012	Samoa	Oceania										3.5.4
20198-ERR338078		ERR338078	wong et al., 2015		2012	Samoa	Oceania					gyrA_S83F	gyrA_S83F	gyrA_S83F			3.5.4
20199-ERR338079		ERR338079	wong et al., 2015		2012	Samoa	Oceania					gyrA_S83F	gyrA_S83F	gyrA_S83F			3.5.4
20200-ERR338080		ERR338080	wong et al., 2015		2012	Samoa	Oceania										3.5.4
20201-ERR338081		ERR338081	wong et al., 2015		2012	Samoa	Oceania					gyrA_S83F	gyrA_S83F	gyrA_S83F			3.5.4
20202-ERR338082		ERR338082	wong et al., 2015		2012	Samoa	Oceania										3.5.4
20203-ERR338083		ERR338083	wong et al., 2015		2012	Samoa	Oceania										3.5.4
20204-ERR338084		ERR338084	wong et al., 2015		2012	Samoa	Oceania										3.5.4
20205-ERR338085		ERR338085	wong et al., 2015		2012	Samoa	Oceania										3.5.4
20206-ERR338086		ERR338086	wong et al., 2015		2012	Samoa	Oceania										3.5.4
20207-ERR338087		ERR338087	wong et al., 2015		2012	Samoa	Oceania										3.5.4
20208-ERR338088		ERR338088	wong et al., 2015		2012	Samoa	Oceania										3.5.4
20209-ERR338089		ERR338089	wong et al., 2015		2012	Samoa	Oceania					gyrA_S83F	gyrA_S83F	gyrA_S83F			3.5.4
20210-ERR338090		ERR338090	wong et al., 2015		2012	Samoa	Oceania					gyrA_S83F	gyrA_S83F	gyrA_S83F			3.5.4
20211-ERR338091		ERR338091	wong et al., 2015		2012	Samoa	Oceania										3.5.4
20212-ERR338092		ERR338092	wong et al., 2015		2012	Samoa	Oceania										3.5.4
20213-ERR338093		ERR338093	wong et al., 2015		2012	Samoa	Oceania										3.5.4
20214-ERR338094		ERR338094	wong et al., 2015		2012	Samoa	Oceania										3.5.4
20215-ERR338095		ERR338095	wong et al., 2015		2012	Samoa	Oceania					gyrA_S83F	gyrA_S83F	gyrA_S83F			3.5.4
20216-ERR338096		ERR338096	wong et al., 2015		2012	Samoa	Oceania										3.5.4
20217-ERR338097		ERR338097	wong et al., 2015		2012	Samoa	Oceania										3.5.4
20218-ERR338098		ERR338098	wong et al., 2015		2012	Samoa	Oceania										3.5.4
20219-ERR338099		ERR338099	wong et al., 2015		2012	Samoa	Oceania										4.1
20220-ERR338100		ERR338100	wong et al., 2015		2012	Samoa	Oceania										3.5.4
20221-ERR338101		ERR338101	wong et al., 2015		2012	Samoa	Oceania										3.5.4
20222-ERR338102		ERR338102	wong et al., 2015		2012	Samoa	Oceania										3.5.4
20223-ERR338103		ERR338103	wong et al., 2015		2012	Samoa	Oceania										3.5.4
20224-ERR338104		ERR338104	wong et al., 2015		2012	Samoa	Oceania										3.5.4
20225-ERR338105		ERR338105	wong et al., 2015		2012	Samoa	Oceania										3.5.4
20226-ERR338106		ERR338106	wong et al., 2015		2012	Samoa	Oceania										3.5.4
20227-ERR338107		ERR338107	wong et al., 2015		2012	Samoa	Oceania										3.5.4
20228-ERR338108		ERR338108	wong et al., 2015		2012	Samoa	Oceania										3.5.4
20229-ERR338109		ERR338109	wong et al., 2015		2012	Samoa	Oceania										3.5.4
20230-ERR338110		ERR338110	wong et al., 2015		2012	Samoa	Oceania										3.5.4
20231-ERR338111		ERR338111	wong et al., 2015		2012	Samoa	Oceania										3.5.4
20232-ERR338112		ERR338112	wong et al., 2015		2012	Samoa	Oceania										3.5.4
20233-ERR338113		ERR338113	wong et al., 2015		2012	Samoa	Oceania										3.5.4
20234-ERR338114		ERR338114	wong et al., 2015		2012	Samoa	Oceania										3.5.4
20235-ERR338115		ERR338115	wong et al., 2015		2012	Samoa	Oceania										3.5.4
20236-ERR338116		ERR338116	wong et al., 2015		2012	Samoa	Oceania										3.5.4
20237-ERR338117		ERR338117	wong et al., 2015		2012	Samoa	Oceania										3.5.4
20238-ERR338118		ERR338118	wong et al., 2015		2012	Samoa	Oceania										3.5.4
20239-ERR338119		ERR338119	wong et al., 2015		2012	Samoa	Oceania										3.5.4
20240-ERR338120		ERR338120	wong et al., 2015		2012	Samoa	Oceania										3.5.4
20241-ERR338122		ERR338122	wong et al., 2015		2012	Samoa	Oceania										3.5.4
20242-ERR338123		ERR338123	wong et al., 2015		2012	Samoa	Oceania										3.5.4
20243-ERR338124		ERR338124	wong et al., 2015		2012	Samoa	Oceania										3.5.4
20244-ERR338125		ERR338125	wong et al., 2015		2012	Samoa	Oceania					gyrA_D87G	gyrA_D87G	gyrA_D87G			3.5.4
20245-ERR338127		ERR338127	wong et al., 2015		2012	Samoa	Oceania										3.5.4
20246-ERR338128		ERR338128	wong et al., 2015		2012	Samoa	Oceania										4.1
20247-ERR338129		ERR338129	wong et al., 2015		2012	Samoa	Oceania										4.1
20248-ERR338131		ERR338131	wong et al., 2015		2007	Kenya	Africa										4.3.1.1.EA1
20249-ERR338132		ERR338132	wong et al., 2015		2008	Kenya	Africa										4.3.1.1.EA1
20250-ERR338133		ERR338133	wong et al., 2015		2007	Kenya	Africa										4.3.1.1.EA1
20251-ERR338134		ERR338134	wong et al., 2015		2007	Kenya	Africa					gyrB_S464F	gyrB_S464F	gyrB_S464F			4.3.1.2.EA2
20252-ERR338135		ERR338135	wong et al., 2015		2007	Kenya	Africa					gyrB_S464F	gyrB_S464F	gyrB_S464F			4.3.1.2.EA2
20253-ERR338136		ERR338136	wong et al., 2015		2008	Kenya	Africa										4.3.1.1.EA1
20254-ERR338137		ERR338137	wong et al., 2015		2007	Kenya	Africa										4.3.1.1.EA1
20255-ERR338138		ERR338138	wong et al., 2015		2007	Kenya	Africa					gyrB_S464F	gyrB_S464F	gyrB_S464F			4.3.1.2.EA2
20256-ERR338139		ERR338139	wong et al., 2015		2008	Kenya	Africa										4.3.1.1.EA1
20257-ERR338140		ERR338140	wong et al., 2015		2009	Kenya	Africa										4.3.1.1.EA1
20258-ERR338141		ERR338141	wong et al., 2015		2007	Kenya	Africa										4.3.1.1.EA1
20259-ERR338143		ERR338143	wong et al., 2015		2008	Kenya	Africa										4.3.1.1.EA1
20260-ERR338145		ERR338145	wong et al., 2015		2007	Kenya	Africa										4.3.1.1.EA1
20261-ERR338146		ERR338146	wong et al., 2015		2007	Kenya	Africa					gyrB_S464F	gyrB_S464F	gyrB_S464F			4.3.1.2.EA2
20262-ERR338147		ERR338147	wong et al., 2015		2008	Kenya	Africa										4.3.1.1.EA1
20263-ERR338148		ERR338148	wong et al., 2015		2007	Kenya	Africa										4.3.1.1.EA1
20264-ERR338149		ERR338149	wong et al., 2015		2007	Kenya	Africa					gyrB_S464F	gyrB_S464F	gyrB_S464F			4.3.1.2.EA2
20265-ERR338150		ERR338150	wong et al., 2015		2007	Kenya	Africa					gyrB_S464F	gyrB_S464F	gyrB_S464F			4.3.1.2.EA2
20266-ERR338151		ERR338151	wong et al., 2015		2008	Kenya	Africa										4.3.1.1.EA1
20267-ERR338152		ERR338152	wong et al., 2015		2007	Kenya	Africa										4.3.1.1.EA1
20268-ERR338153		ERR338153	wong et al., 2015		2009	Kenya	Africa										3.3.1
20269-ERR338157		ERR338157	wong et al., 2015		2007	Kenya	Africa										4.3.1.1.EA1
20270-ERR338158		ERR338158	wong et al., 2015		2007	Kenya	Africa					gyrB_S464F	gyrB_S464F	gyrB_S464F			4.3.1.2.EA2
20271-ERR338159		ERR338159	wong et al., 2015		2009	Kenya	Africa										4.3.1.1.EA1
20272-ERR338160		ERR338160	wong et al., 2015		2008	Kenya	Africa										4.3.1.1.EA1
20273-ERR338161		ERR338161	wong et al., 2015		2008	Kenya	Africa					gyrB_S464F	gyrB_S464F	gyrB_S464F			4.3.1.2.EA2
20274-ERR338162		ERR338162	wong et al., 2015		2009	Kenya	Africa										3.3.1
20275-ERR338163		ERR338163	wong et al., 2015		2008	Kenya	Africa										4.3.1.1.EA1
20276-ERR338164		ERR338164	wong et al., 2015		2007	Kenya	Africa										4.3.1.1.EA1
20277-ERR340757		ERR340757	wong et al., 2015		2007	Cambodia	Asia					gyrA_S83F	gyrA_S83F	gyrA_S83F			4.3.1.1
20278-ERR340758		ERR340758	wong et al., 2015		2007	Cambodia	Asia										4.3.1.1
20279-ERR340759		ERR340759	wong et al., 2015		2007	Cambodia	Asia					gyrB_S464F	gyrB_S464F	gyrB_S464F			4.3.1.1
20280-ERR340760		ERR340760	wong et al., 2015		2007	Cambodia	Asia					gyrA_S83F	gyrA_S83F	gyrA_S83F			4.3.1.1
20281-ERR340761		ERR340761	wong et al., 2015		2007	Cambodia	Asia					gyrA_S83F	gyrA_S83F	gyrA_S83F			4.3.1.1
20282-ERR340763		ERR340763	wong et al., 2015		2007	Cambodia	Asia					gyrA_S83F	gyrA_S83F	gyrA_S83F			4.3.1.1
20283-ERR340765		ERR340765	wong et al., 2015		2007	Cambodia	Asia										3.2.1
20284-ERR340766		ERR340766	wong et al., 2015		2007	Cambodia	Asia					gyrA_S83F	gyrA_S83F	gyrA_S83F			4.3.1.1
20285-ERR340767		ERR340767	wong et al., 2015		2008	Cambodia	Asia					gyrA_S83F	gyrA_S83F	gyrA_S83F			4.3.1.1
20286-ERR340768		ERR340768	wong et al., 2015		2007	Cambodia	Asia					gyrA_S83F	gyrA_S83F	gyrA_S83F			4.3.1.1
20287-ERR340769		ERR340769	wong et al., 2015		2007	Cambodia	Asia										3.2.1
20288-ERR340770		ERR340770	wong et al., 2015		2007	Cambodia	Asia					gyrA_S83F	gyrA_S83F	gyrA_S83F			4.3.1.1
20289-ERR340771		ERR340771	wong et al., 2015		2007	Cambodia	Asia					gyrA_S83F	gyrA_S83F	gyrA_S83F			4.3.1.1
20290-ERR340772		ERR340772	wong et al., 2015		2007	Cambodia	Asia					gyrA_S83F	gyrA_S83F	gyrA_S83F			4.3.1.1
20291-ERR340773		ERR340773	wong et al., 2015		2007	Cambodia	Asia					gyrA_S83F	gyrA_S83F	gyrA_S83F			4.3.1.1
20292-ERR340774		ERR340774	wong et al., 2015		2007	Cambodia	Asia					gyrA_D87Y	gyrA_D87Y	gyrA_D87Y			4.3.1.1
20293-ERR340775		ERR340775	wong et al., 2015		2007	Cambodia	Asia					gyrA_S83F	gyrA_S83F	gyrA_S83F			4.3.1.1
20294-ERR340777		ERR340777	wong et al., 2015		2001	Laos	Asia										3.4
20295-ERR340778		ERR340778	wong et al., 2015		2001	Laos	Asia										3.4
20296-ERR340779		ERR340779	wong et al., 2015		2001	Laos	Asia										3.4
20297-ERR340780		ERR340780	wong et al., 2015		2001	Laos	Asia										3.4
20298-ERR340781		ERR340781	wong et al., 2015		2001	Laos	Asia										3.4
20299-ERR340782		ERR340782	wong et al., 2015		2000	Laos	Asia										3.4
20300-ERR340783		ERR340783	wong et al., 2015		2001	Laos	Asia										4.1;4.3.1.1
20301-ERR340784		ERR340784	wong et al., 2015		2001	Laos	Asia										4.3.1.1
20302-ERR340785		ERR340785	wong et al., 2015		2001	Laos	Asia					gyrB_S464Y	gyrB_S464Y	gyrB_S464Y	qnrS1	#4daf4a	3.2.1
20303-ERR340786		ERR340786	wong et al., 2015		2001	Laos	Asia					gyrB_S464Y	gyrB_S464Y	gyrB_S464Y			3.2.1
20304-ERR340787		ERR340787	wong et al., 2015		2002	Laos	Asia										4.3.1.1
20305-ERR340788		ERR340788	wong et al., 2015		2002	Laos	Asia										3.2.1
20306-ERR340789		ERR340789	wong et al., 2015		2002	Laos	Asia										4.3.1.1
20307-ERR340790		ERR340790	wong et al., 2015		2002	Laos	Asia										4.3.1.1
20308-ERR340791		ERR340791	wong et al., 2015		2002	Laos	Asia										4.3.1.1
20309-ERR340792		ERR340792	wong et al., 2015		2002	Laos	Asia										2.2.2;2.2.3
20310-ERR340793		ERR340793	wong et al., 2015		2002	Laos	Asia										3.2.1
20311-ERR340794		ERR340794	wong et al., 2015		2002	Laos	Asia										4.3.1.1
20312-ERR340795		ERR340795	wong et al., 2015		2002	Laos	Asia										4.3.1.1
20313-ERR340797		ERR340797	wong et al., 2015		2002	Laos	Asia										4.3.1.1
20314-ERR340798		ERR340798	wong et al., 2015		2002	Laos	Asia										4.1
20315-ERR340799		ERR340799	wong et al., 2015		2002	Laos	Asia										4.3.1.1
20316-ERR340800		ERR340800	wong et al., 2015		2002	Laos	Asia										4.3.1.1
20317-ERR340801		ERR340801	wong et al., 2015		2002	Laos	Asia										3.2.1
20318-ERR340802		ERR340802	wong et al., 2015		2000	Laos	Asia										4.3.1.1
20319-ERR340803		ERR340803	wong et al., 2015		2002	Laos	Asia										3.4
20320-ERR340804		ERR340804	wong et al., 2015		2002	Laos	Asia										3.4
20321-ERR340805		ERR340805	wong et al., 2015		2002	Laos	Asia										3.2.1
20322-ERR340806		ERR340806	wong et al., 2015		2002	Laos	Asia										4.3.1.1
20323-ERR340807		ERR340807	wong et al., 2015		2000	Laos	Asia										4.3.1.1
20324-ERR340808		ERR340808	wong et al., 2015		2002	Laos	Asia										2.3.4
20325-ERR340809		ERR340809	wong et al., 2015		2000	Laos	Asia										4.3.1.1
20326-ERR340810		ERR340810	wong et al., 2015		2002	Laos	Asia										2.3.4
20327-ERR340811		ERR340811	wong et al., 2015		2003	Laos	Asia										3.2.1
20328-ERR340812		ERR340812	wong et al., 2015		2003	Laos	Asia										4.3.1.1
20329-ERR340813		ERR340813	wong et al., 2015		2003	Laos	Asia										3.4
20330-ERR340814		ERR340814	wong et al., 2015		2003	Laos	Asia										2.2.2;2.2.3
20331-ERR340815		ERR340815	wong et al., 2015		2000	Laos	Asia										4.3.1.1
20332-ERR340816		ERR340816	wong et al., 2015		2000	Laos	Asia										4.1
20333-ERR343249		ERR343249	wong et al., 2015		2002	Samoa	Oceania										3.5.4
20334-ERR343250		ERR343250	wong et al., 2015		2002	Western Asia	Asia										2.1.4
20335-ERR343251		ERR343251	wong et al., 2015		2002	Western Asia	Asia										2.1.2
20336-ERR343252		ERR343252	wong et al., 2015		2002	Indonesia	Asia										2.1.2
20337-ERR343253		ERR343253	wong et al., 2015		2002	India	Asia										2.5
20338-ERR343254		ERR343254	wong et al., 2015		2002	India	Asia										2.5
20339-ERR343255		ERR343255	wong et al., 2015		2002	Samoa	Oceania										3.5.4
20340-ERR343256		ERR343256	wong et al., 2015		2002	Indonesia	Asia										3.1.2
20341-ERR343257		ERR343257	wong et al., 2015		2003	Tonga	Oceania										4.2
20342-ERR343258		ERR343258	wong et al., 2015		2003	India	Asia					gyrA_S83F; parC_E84G	gyrA_S83F; parC_E84G	gyrA_S83F; parC_E84G			4.3.1.2
20343-ERR343260		ERR343260	wong et al., 2015		2003	Indonesia	Asia										2.2.1
20344-ERR343262		ERR343262	wong et al., 2015		2004	India	Asia					gyrA_S83F	gyrA_S83F	gyrA_S83F			4.3.1.2
20345-ERR343263		ERR343263	wong et al., 2015		2004	India	Asia					gyrA_S83F	gyrA_S83F	gyrA_S83F			4.1
20346-ERR343264		ERR343264	wong et al., 2015		2004	India	Asia										3.3
20347-ERR343265		ERR343265	wong et al., 2015		2004	Samoa	Oceania										4.1
20348-ERR343266		ERR343266	wong et al., 2015		2004	Samoa	Oceania										3.5.3;3.5.4
20349-ERR343267		ERR343267	wong et al., 2015		2004	Samoa	Oceania										3.5.4
20350-ERR343269		ERR343269	wong et al., 2015		2005	India	Asia					gyrA_S83Y	gyrA_S83Y	gyrA_S83Y			4.3.1.1
20351-ERR343270		ERR343270	wong et al., 2015		2006	South-east Asia	Asia					gyrB_S464F	gyrB_S464F	gyrB_S464F			4.3.1.1
20352-ERR343271		ERR343271	wong et al., 2015		2006	India	Asia					gyrA_S83F	gyrA_S83F	gyrA_S83F			4.3.1.2
20353-ERR343272		ERR343272	wong et al., 2015		2006	India	Asia					gyrB_S464F	gyrB_S464F	gyrB_S464F			4.3.1.1
20354-ERR343273		ERR343273	wong et al., 2015		2006	India	Asia					gyrA_S83F	gyrA_S83F	gyrA_S83F			4.3.1.2
20355-ERR343274		ERR343274	wong et al., 2015		2006	Samoa	Oceania										3.5.4
20356-ERR343275		ERR343275	wong et al., 2015		2006	India	Asia										2.5
20357-ERR343276		ERR343276	wong et al., 2015		2007	Samoa	Oceania										3.5.4
20358-ERR343277		ERR343277	wong et al., 2015		2007	Samoa	Oceania										3.5.3;3.5.4
20359-ERR343278		ERR343278	wong et al., 2015		2007	Samoa	Oceania					gyrA_D87N	gyrA_D87N	gyrA_D87N			3.5.4
20360-ERR343279		ERR343279	wong et al., 2015		2007	Fiji	Oceania										4.2.2
20361-ERR343280		ERR343280	wong et al., 2015		2007	Samoa	Oceania										3.5.4
20362-ERR343281		ERR343281	wong et al., 2015		2008	Fiji	Oceania										4.2.1
20363-ERR343282		ERR343282	wong et al., 2015		2008	India	Asia					gyrA_S83F; parC_S80I; gyrA_D87N	gyrA_S83F; parC_S80I; gyrA_D87N	gyrA_S83F; parC_S80I; gyrA_D87N			4.3.1.2
20364-ERR343283		ERR343283	wong et al., 2015		2008	Samoa	Oceania										3.5.4
20365-ERR343284		ERR343284	wong et al., 2015		2008	Samoa	Oceania										3.5.4
20366-ERR343285		ERR343285	wong et al., 2015		2008	Fiji	Oceania										4.2.2
20367-ERR343286		ERR343286	wong et al., 2015		2008	India	Asia					gyrA_D87N	gyrA_D87N	gyrA_D87N			2.2.2
20368-ERR343287		ERR343287	wong et al., 2015		2008	China	Asia										3.1.2
20369-ERR343288		ERR343288	wong et al., 2015		2008	India	Asia					gyrA_S83Y	gyrA_S83Y	gyrA_S83Y			4.3.1.2
20370-ERR343289		ERR343289	wong et al., 2015		2008	India	Asia					gyrB_S464F	gyrB_S464F	gyrB_S464F			2.1.7
20371-ERR343291		ERR343291	wong et al., 2015		2009	Indonesia	Asia										3.1.2
20372-ERR343292		ERR343292	wong et al., 2015		2009	Samoa	Oceania										3.5.4
20373-ERR343293		ERR343293	wong et al., 2015		2009	South-east Asia	Asia					gyrA_S83F	gyrA_S83F	gyrA_S83F			3.2.2
20374-ERR343294		ERR343294	wong et al., 2015		2009	India	Asia					gyrA_S83F	gyrA_S83F	gyrA_S83F			4.3.1.2
20375-ERR343295		ERR343295	wong et al., 2015		2009	India	Asia					gyrA_S83F	gyrA_S83F	gyrA_S83F			3.1
20376-ERR343296		ERR343296	wong et al., 2015		2009	Samoa	Oceania										3.5.4
20377-ERR343297		ERR343297	wong et al., 2015		2009	Samoa	Oceania										3.5.4
20378-ERR343298		ERR343298	wong et al., 2015		2009	Samoa	Oceania										3.5.4
20379-ERR343299		ERR343299	wong et al., 2015		2009	Samoa	Oceania										3.5.4
20380-ERR343300		ERR343300	wong et al., 2015		2010	India	Asia					gyrA_S83F; parC_S80I; gyrA_D87N	gyrA_S83F; parC_S80I; gyrA_D87N	gyrA_S83F; parC_S80I; gyrA_D87N			4.3.1.2
20381-ERR343301		ERR343301	wong et al., 2015		2010	India	Asia					gyrA_A119E	gyrA_A119E	Rare QRDR mutation profile			2.0.1
20382-ERR343302		ERR343302	wong et al., 2015		2010	India	Asia					gyrA_D87N	gyrA_D87N	gyrA_D87N			4.3.1.1
20383-ERR343303		ERR343303	wong et al., 2015		2010	India	Asia					gyrA_S83F; parC_E84G	gyrA_S83F; parC_E84G	gyrA_S83F; parC_E84G			4.3.1.2
20384-ERR343304		ERR343304	wong et al., 2015		2010	Samoa	Oceania										3.5.4
20385-ERR343305		ERR343305	wong et al., 2015		2010	Samoa	Oceania										3.5.3;3.5.4
20386-ERR343306		ERR343306	wong et al., 2015		2010	Thailand	Asia					gyrA_S83Y	gyrA_S83Y	gyrA_S83Y			4.3.1
20387-ERR343307		ERR343307	wong et al., 2015		2010	India	Asia					gyrA_S83Y	gyrA_S83Y	gyrA_S83Y			4.3.1.2
20388-ERR343308		ERR343308	wong et al., 2015		2010	South America	South America					gyrA_S83F	gyrA_S83F	gyrA_S83F			2.3.2
20389-ERR343309		ERR343309	wong et al., 2015		2010	India	Asia					gyrA_S83F	gyrA_S83F	gyrA_S83F			4.3.1.2
20390-ERR343310		ERR343310	wong et al., 2015		2010	Samoa	Oceania										3.5.4
20391-ERR343311		ERR343311	wong et al., 2015		2010	Samoa	Oceania										3.5.4
20392-ERR343312		ERR343312	wong et al., 2015		2011	Samoa	Oceania										3.5.4
20393-ERR343313		ERR343313	wong et al., 2015		2011	Samoa	Oceania										3.5.4
20394-ERR343314		ERR343314	wong et al., 2015		2011	Pakistan	Asia					gyrA_S83F	gyrA_S83F	gyrA_S83F			2.0.1
20395-ERR343315		ERR343315	wong et al., 2015		2011	India	Asia					gyrA_S83F	gyrA_S83F	gyrA_S83F			4.3.1.2
20396-ERR343316		ERR343316	wong et al., 2015		2011	Samoa	Oceania										3.5.4
20397-ERR343317		ERR343317	wong et al., 2015		2011	Nepal	Asia										2.2
20398-ERR343318		ERR343318	wong et al., 2015		2011	South America	South America					gyrA_S83F	gyrA_S83F	gyrA_S83F			2.2
20399-ERR343319		ERR343319	wong et al., 2015		2011	India	Asia					gyrA_S83F	gyrA_S83F	gyrA_S83F			4.3.1.2
20400-ERR343320		ERR343320	wong et al., 2015		2011	India	Asia					gyrA_S83F	gyrA_S83F	gyrA_S83F			4.3.1.2
20401-ERR343321		ERR343321	wong et al., 2015		2011	Mexico	North America					gyrA_S83F; parC_E84G	gyrA_S83F; parC_E84G	gyrA_S83F; parC_E84G			2.0.2
20402-ERR343322		ERR343322	wong et al., 2015		2012	India	Asia					gyrA_S83F	gyrA_S83F	gyrA_S83F			4.3.1.1
20403-ERR343323		ERR343323	wong et al., 2015		2012	India	Asia					gyrA_S83F	gyrA_S83F	gyrA_S83F			4.3.1.2
20404-ERR343324		ERR343324	wong et al., 2015		2012	India	Asia					gyrA_S83F	gyrA_S83F	gyrA_S83F			4.1
20405-ERR343325		ERR343325	wong et al., 2015		2012	India	Asia					gyrA_S83F	gyrA_S83F	gyrA_S83F			2.2.4
20406-ERR343326		ERR343326	wong et al., 2015		2012	India	Asia										3.1.2
20407-ERR343327		ERR343327	wong et al., 2015		2012	India	Asia					gyrA_S83Y	gyrA_S83Y	gyrA_S83Y			4.3.1.1
20408-ERR343328		ERR343328	wong et al., 2015		2012	Phillipines	Asia										3
20409-ERR343329		ERR343329	wong et al., 2015		2012	India	Asia					gyrA_S83F	gyrA_S83F	gyrA_S83F			2.4
20410-ERR343330		ERR343330	wong et al., 2015		2012	India	Asia					gyrA_S83F	gyrA_S83F	gyrA_S83F			3.3
20411-ERR349331		ERR349331	wong et al., 2015		1994	Vietnam	Asia										4.3.1.1
20412-ERR349332		ERR349332	wong et al., 2015		2011	Nepal	Asia					gyrA_S83F	gyrA_S83F	gyrA_S83F			4.3.1.2
20413-ERR349333		ERR349333	wong et al., 2015		2011	Nepal	Asia					gyrA_S83F	gyrA_S83F	gyrA_S83F			4.3.1.2
20414-ERR349334		ERR349334	wong et al., 2015		1994	Vietnam	Asia										4.3.1.1
20416-ERR349336		ERR349336	wong et al., 2015		2011	Nepal	Asia					gyrA_S83F	gyrA_S83F	gyrA_S83F			4.3.1.2
20417-ERR349337		ERR349337	wong et al., 2015		1994	Vietnam	Asia										4.3.1.1
20418-ERR349338		ERR349338	wong et al., 2015		1995	Vietnam	Asia										4.3.1.1
20419-ERR349339		ERR349339	wong et al., 2015		2011	Nepal	Asia					gyrA_S83F	gyrA_S83F	gyrA_S83F			4.3.1.2
20420-ERR349341		ERR349341	wong et al., 2015		1995	Vietnam	Asia										4.3.1.1
20421-ERR349343		ERR349343	wong et al., 2015		1996	Russia	Europe										4.1
20422-ERR349345		ERR349345	wong et al., 2015		1996	Vietnam	Asia										4.3.1.1
20423-ERR349346		ERR349346	wong et al., 2015		1995	Vietnam	Asia										4.3.1.1
20424-ERR349347		ERR349347	wong et al., 2015		1994	Vietnam	Asia										4.3.1.1
20425-ERR349348		ERR349348	wong et al., 2015		1995	Vietnam	Asia										4.3.1.1
20426-ERR349349		ERR349349	wong et al., 2015		1996	Vietnam	Asia										4.3.1.1
20427-ERR349350		ERR349350	wong et al., 2015		1996	Vietnam	Asia										4.3.1.1
20428-ERR349351		ERR349351	wong et al., 2015		1995	Vietnam	Asia										3.4
20429-ERR349353		ERR349353	wong et al., 2015		1995	Vietnam	Asia										4.3.1.1
20430-ERR349354		ERR349354	wong et al., 2015		1995	Vietnam	Asia										4.3.1.1
20431-ERR349356		ERR349356	wong et al., 2015		1996	Vietnam	Asia										4.3.1.1
20432-ERR349357		ERR349357	wong et al., 2015		1995	Vietnam	Asia										4.3.1.1
20433-ERR349359		ERR349359	wong et al., 2015		1994	Vietnam	Asia										4.3.1.1
20434-ERR349360		ERR349360	wong et al., 2015		1995	Vietnam	Asia										4.3.1.1
20435-ERR349361		ERR349361	wong et al., 2015		1996	Vietnam	Asia										4.3.1.1
20436-ERR349362		ERR349362	wong et al., 2015		1994	Vietnam	Asia										4.1
20437-ERR349363		ERR349363	wong et al., 2015		1996	Vietnam	Asia										4.3.1.1
20438-ERR349364		ERR349364	wong et al., 2015		1994	Vietnam	Asia										4.3.1.1
20439-ERR349367		ERR349367	wong et al., 2015		1995	Vietnam	Asia										4.3.1.1
20440-ERR349370		ERR349370	wong et al., 2015		1993	Vietnam	Asia										3.2.1
20441-ERR349372		ERR349372	wong et al., 2015		1994	Vietnam	Asia										4.3.1.1
20442-ERR349373		ERR349373	wong et al., 2015		1997	Vietnam	Asia					gyrB_S464F	gyrB_S464F	gyrB_S464F			4.3.1.1
20443-ERR349375		ERR349375	wong et al., 2015		1993	Vietnam	Asia										4.3.1.1
20444-ERR349376		ERR349376	wong et al., 2015		1997	Vietnam	Asia										2.3.4
20445-ERR349378		ERR349378	wong et al., 2015		1997	Vietnam	Asia										4.3.1.1
20446-ERR349381		ERR349381	wong et al., 2015		1993	Vietnam	Asia										4.3.1.1
20447-ERR349384		ERR349384	wong et al., 2015		1997	Vietnam	Asia										4.1
20448-ERR349385		ERR349385	wong et al., 2015		1994	Vietnam	Asia										4.3.1.1
20449-ERR349387		ERR349387	wong et al., 2015		1994	Vietnam	Asia										4.3.1.1
20450-ERR349388		ERR349388	wong et al., 2015		1997	Vietnam	Asia										4.3.1.1
20451-ERR349390		ERR349390	wong et al., 2015		1993	Vietnam	Asia										3.5
20452-ERR349392		ERR349392	wong et al., 2015		1994	Vietnam	Asia										4.3.1.1
20453-ERR349397		ERR349397	wong et al., 2015		1994	Vietnam	Asia										3.2.1
20454-ERR349398		ERR349398	wong et al., 2015		1994	Vietnam	Asia										2.3.2
20455-ERR349400		ERR349400	wong et al., 2015		1993	Vietnam	Asia										3.2.1
20456-ERR349402		ERR349402	wong et al., 2015		1994	Vietnam	Asia										4.1
20457-ERR349403		ERR349403	wong et al., 2015		1994	Vietnam	Asia										4.3.1.1
20458-ERR349405		ERR349405	wong et al., 2015		1993	Vietnam	Asia										3.1
20459-ERR349406		ERR349406	wong et al., 2015		1994	Vietnam	Asia										3.4
20460-ERR349411		ERR349411	wong et al., 2015		1994	Vietnam	Asia										3.2.1
20461-ERR349412		ERR349412	wong et al., 2015		1994	Vietnam	Asia										2.1.7
20462-ERR349415		ERR349415	wong et al., 2015		1994	Vietnam	Asia										3.2.1
20463-ERR349423		ERR349423	wong et al., 2015		1994	Vietnam	Asia										3.2.1
20464-ERR349424		ERR349424	wong et al., 2015		1993	Vietnam	Asia										2.3.3
20465-ERR349426		ERR349426	wong et al., 2015		1994	Vietnam	Asia										3.2.1
20466-ERR349523		ERR349523	wong et al., 2015		1994	Vietnam	Asia										4.3.1.1
20467-ERR349524		ERR349524	wong et al., 2015		1994	Vietnam	Asia										4.3.1.1
20468-ERR349525		ERR349525	wong et al., 2015		2011	DRC	Africa					gyrA_S83F	gyrA_S83F	gyrA_S83F			2.5.1
20469-ERR349526		ERR349526	wong et al., 2015		2010	DRC	Africa										2.5.1
20470-ERR349527		ERR349527	wong et al., 2015		2010	DRC	Africa										2.5.1
20471-ERR349528		ERR349528	wong et al., 2015		2011	Nepal	Asia					gyrA_S83F	gyrA_S83F	gyrA_S83F			4.3.1.2
20472-ERR349531		ERR349531	wong et al., 2015		1995	Vietnam	Asia										4.3.1.1
20473-ERR349532		ERR349532	wong et al., 2015		1994	Vietnam	Asia										4.3.1.1
20474-ERR349533		ERR349533	wong et al., 2015		1996	Vietnam	Asia										4.3.1.1
20475-ERR349534		ERR349534	wong et al., 2015		1995	Vietnam	Asia										4.3.1.1
20476-ERR349535		ERR349535	wong et al., 2015		1994	Vietnam	Asia										4.3.1.1
20477-ERR349536		ERR349536	wong et al., 2015		1995	Vietnam	Asia										4.3.1.1
20478-ERR349537		ERR349537	wong et al., 2015		1996	Vietnam	Asia										3.4
20479-ERR349538		ERR349538	wong et al., 2015		1995	Vietnam	Asia										4.3.1.1
20480-ERR349539		ERR349539	wong et al., 2015		1994	Vietnam	Asia										4.3.1.1
20481-ERR349541		ERR349541	wong et al., 2015		1995	Vietnam	Asia										4.3.1.1
20482-ERR349543		ERR349543	wong et al., 2015		1996	Vietnam	Asia										4.3.1.1
20483-ERR349545		ERR349545	wong et al., 2015		1995	Vietnam	Asia										4.3.1.1
20484-ERR349546		ERR349546	wong et al., 2015		1994	Vietnam	Asia										4.3.1.1
20485-ERR349547		ERR349547	wong et al., 2015		1995	Vietnam	Asia										4.3.1.1
20486-ERR349548		ERR349548	wong et al., 2015		1996	Vietnam	Asia										4.3.1.1
20487-ERR349549		ERR349549	wong et al., 2015		1995	Vietnam	Asia										4.3.1.1
20488-ERR349550		ERR349550	wong et al., 2015		1994	Vietnam	Asia										4.3.1.1
20489-ERR349551		ERR349551	wong et al., 2015		1995	Vietnam	Asia										4.3.1.1
20490-ERR349552		ERR349552	wong et al., 2015		1994	Vietnam	Asia										4.3.1.1
20491-ERR349553		ERR349553	wong et al., 2015		1995	Vietnam	Asia										4.3.1.1
20492-ERR349556		ERR349556	wong et al., 2015		1997	Vietnam	Asia					gyrB_S464F	gyrB_S464F	gyrB_S464F			4.3.1.1
20493-ERR349557		ERR349557	wong et al., 2015		1994	Vietnam	Asia										4.3.1.1
20494-ERR349558		ERR349558	wong et al., 2015		1997	Vietnam	Asia										4.3.1.1
20495-ERR349559		ERR349559	wong et al., 2015		1994	Vietnam	Asia										2.2
20496-ERR349560		ERR349560	wong et al., 2015		1994	Vietnam	Asia										4.3.1.1
20497-ERR349562		ERR349562	wong et al., 2015		1997	Vietnam	Asia										4.3.1.1
20498-ERR349563		ERR349563	wong et al., 2015		1995	Vietnam	Asia										4.3.1.1
20499-ERR349564		ERR349564	wong et al., 2015		1998	Vietnam	Asia										4.3.1.1
20500-ERR349565		ERR349565	wong et al., 2015		1998	Vietnam	Asia										2.3.2
20501-ERR349568		ERR349568	wong et al., 2015		1997	Vietnam	Asia										4.3.1.1
20502-ERR349569		ERR349569	wong et al., 2015		1997	Vietnam	Asia					gyrA_S83F	gyrA_S83F	gyrA_S83F			4.3.1.1
20503-ERR349570		ERR349570	wong et al., 2015		1993	Vietnam	Asia										4.3.1.1
20504-ERR349571		ERR349571	wong et al., 2015		1997	Vietnam	Asia					gyrA_S83F	gyrA_S83F	gyrA_S83F			4.3.1.1
20505-ERR349572		ERR349572	wong et al., 2015		1997	Vietnam	Asia										4.3.1.1
20506-ERR349573		ERR349573	wong et al., 2015		1997	Vietnam	Asia										4.3.1.1
20507-ERR349575		ERR349575	wong et al., 2015		1999	Vietnam	Asia										3.2.1
20508-ERR349576		ERR349576	wong et al., 2015		1997	Vietnam	Asia					gyrA_S83F	gyrA_S83F	gyrA_S83F			4.3.1.1
20509-ERR349578		ERR349578	wong et al., 2015		1994	Vietnam	Asia										4.3.1.1
20510-ERR349579		ERR349579	wong et al., 2015		1995	Vietnam	Asia										4.3.1.1
20511-ERR349580		ERR349580	wong et al., 2015		1997	Vietnam	Asia					gyrA_S83F	gyrA_S83F	gyrA_S83F			4.3.1.1
20512-ERR349581		ERR349581	wong et al., 2015		1995	Vietnam	Asia					gyrA_S83F	gyrA_S83F	gyrA_S83F			4.3.1.1
20513-ERR349582		ERR349582	wong et al., 2015		1997	Vietnam	Asia										4.3.1.1
20514-ERR349583		ERR349583	wong et al., 2015		1994	Vietnam	Asia										4.3.1.1
20515-ERR349584		ERR349584	wong et al., 2015		1995	Vietnam	Asia										4.3.1.1
20516-ERR349585		ERR349585	wong et al., 2015		1997	Vietnam	Asia					gyrB_S464F	gyrB_S464F	gyrB_S464F			4.3.1.1
20517-ERR349588		ERR349588	wong et al., 2015		1994	Vietnam	Asia										4.3.1.1
20519-ERR349591		ERR349591	wong et al., 2015		1994	Vietnam	Asia										4.3.1.1
20520-ERR349592		ERR349592	wong et al., 2015		1994	Vietnam	Asia										4.3.1.1
20521-ERR349593		ERR349593	wong et al., 2015		1994	Vietnam	Asia										4.3.1.1
20522-ERR349595		ERR349595	wong et al., 2015		1994	Vietnam	Asia										4.3.1.1
20523-ERR349597		ERR349597	wong et al., 2015		1994	Vietnam	Asia										4.3.1.1
20524-ERR349599		ERR349599	wong et al., 2015		1994	Vietnam	Asia										4.3.1.1
20525-ERR349600		ERR349600	wong et al., 2015		1994	Vietnam	Asia										4.3.1.1
20526-ERR349601		ERR349601	wong et al., 2015		1994	Vietnam	Asia										4.3.1.1
20527-ERR349602		ERR349602	wong et al., 2015		1994	Vietnam	Asia										4.3.1.1
20528-ERR349603		ERR349603	wong et al., 2015		1994	Vietnam	Asia										4.3.1.1
20529-ERR349604		ERR349604	wong et al., 2015		1994	Vietnam	Asia										4.1
20530-ERR349605		ERR349605	wong et al., 2015		1994	Vietnam	Asia										4.3.1.1
20531-ERR349606		ERR349606	wong et al., 2015		1994	Vietnam	Asia										4.3.1.1
20532-ERR349609		ERR349609	wong et al., 2015		1994	Vietnam	Asia										4.3.1.1
20533-ERR349613		ERR349613	wong et al., 2015		1994	Vietnam	Asia										4.3.1.1
20534-ERR349615		ERR349615	wong et al., 2015		1994	Vietnam	Asia										4.3.1.1
20535-ERR349616		ERR349616	wong et al., 2015		1994	Vietnam	Asia										4.3.1.1
20536-ERR349617		ERR349617	wong et al., 2015		1994	Vietnam	Asia										4.3.1.1
20537-ERR352253		ERR352253	wong et al., 2015		2003	Laos	Asia										3.2.1
20538-ERR352254		ERR352254	wong et al., 2015		2006	Lebanon	Asia										3.1
20539-ERR352255		ERR352255	wong et al., 2015		2009	Papua New Guinea	Oceania										2.1.7.1
20540-ERR352256		ERR352256	wong et al., 2015		2009	Malta	Europe										3.1
20541-ERR352257		ERR352257	wong et al., 2015		2010	Australia	Oceania										2.2.1
20542-ERR352258		ERR352258	wong et al., 2015		2010	Samoa	Oceania										3.5.3;3.5.4
20543-ERR352259		ERR352259	wong et al., 2015		2011	India	Asia					gyrA_S83F; parC_S80I; gyrA_D87N	gyrA_S83F; parC_S80I; gyrA_D87N	gyrA_S83F; parC_S80I; gyrA_D87N			4.3.1.2
20544-ERR352260		ERR352260	wong et al., 2015		2011	Malaysia	Asia										3
20545-ERR352261		ERR352261	wong et al., 2015		2011	Samoa	Oceania										3.5.4
20546-ERR352262		ERR352262	wong et al., 2015		2011	Tonga	Oceania										2.3.5
20547-ERR352263		ERR352263	wong et al., 2015		2012	Myanmar	Asia					gyrA_S83F	gyrA_S83F	gyrA_S83F			3.3.1
20548-ERR352264		ERR352264	wong et al., 2015		2012	India	Asia					gyrB_S464F	gyrB_S464F	gyrB_S464F			4.3.1.1
20549-ERR352265		ERR352265	wong et al., 2015		2012	India	Asia					gyrA_S83F	gyrA_S83F	gyrA_S83F			4.3.1.2
20550-ERR352266		ERR352266	wong et al., 2015		2012	India	Asia					gyrA_S83F; parC_S80I; gyrA_D87N	gyrA_S83F; parC_S80I; gyrA_D87N	gyrA_S83F; parC_S80I; gyrA_D87N			4.3.1.2
20551-ERR352267		ERR352267	wong et al., 2015		2012	India	Asia					gyrA_D87G	gyrA_D87G	gyrA_D87G			3.0.2
20552-ERR352268		ERR352268	wong et al., 2015		2012	Unknown	Unknown					gyrA_S83F	gyrA_S83F	gyrA_S83F			4.3.1.2
20553-ERR352269		ERR352269	wong et al., 2015		2011	China	Asia										2.3.4
20554-ERR352270		ERR352270	wong et al., 2015		2012	India	Asia					gyrA_S83F; parC_E84G	gyrA_S83F; parC_E84G	gyrA_S83F; parC_E84G			4.3.1.2
20555-ERR352271		ERR352271	wong et al., 2015		2011	India	Asia					gyrA_S83F	gyrA_S83F	gyrA_S83F			4.3.1.2
20556-ERR352272		ERR352272	wong et al., 2015		2011	India	Asia					gyrA_D87N	gyrA_D87N	gyrA_D87N			4.3.1.1
20557-ERR352273		ERR352273	wong et al., 2015		2011	India	Asia					gyrA_S83Y	gyrA_S83Y	gyrA_S83Y			4.3.1.2
20558-ERR352274		ERR352274	wong et al., 2015		2011	India	Asia					gyrA_S83Y	gyrA_S83Y	gyrA_S83Y			4.3.1.1
20559-ERR352275		ERR352275	wong et al., 2015		2011	India	Asia					gyrA_S83F	gyrA_S83F	gyrA_S83F			4.3.1
20560-ERR352276		ERR352276	wong et al., 2015		2011	Unknown	Unknown					gyrA_S83F	gyrA_S83F	gyrA_S83F			4.3.1.2
20561-ERR352277		ERR352277	wong et al., 2015		2011	Bangladesh	Asia					gyrA_S83Y; qnrS1	gyrA_S83Y	gyrA_S83Y	qnrS1	#4daf4a	4.3.1.3.Bdq
20562-ERR352278		ERR352278	wong et al., 2015		2010	India	Asia					gyrA_S83F; parC_S80I; gyrA_D87N	gyrA_S83F; parC_S80I; gyrA_D87N	gyrA_S83F; parC_S80I; gyrA_D87N			4.3.1.2
20563-ERR352279		ERR352279	wong et al., 2015		2010	Myanmar	Asia					gyrA_S83F	gyrA_S83F	gyrA_S83F			4.3.1.1
20564-ERR352280		ERR352280	wong et al., 2015		2011	India	Asia					gyrA_S83Y	gyrA_S83Y	gyrA_S83Y			4.3.1.1
20565-ERR352281		ERR352281	wong et al., 2015		2011	India	Asia					gyrA_S83Y	gyrA_S83Y	gyrA_S83Y			4.3.1
20566-ERR352282		ERR352282	wong et al., 2015		2010	Indonesia	Asia					gyrA_D87G	gyrA_D87G	gyrA_D87G			3
20567-ERR352283		ERR352283	wong et al., 2015		2011	India	Asia					gyrA_S83Y	gyrA_S83Y	gyrA_S83Y			4.3.1.2
20568-ERR352284		ERR352284	wong et al., 2015		2011	India	Asia					gyrA_S83F; parC_S80I; gyrA_D87N	gyrA_S83F; parC_S80I; gyrA_D87N	gyrA_S83F; parC_S80I; gyrA_D87N			4.3.1.2
20569-ERR352285		ERR352285	wong et al., 2015		2011	India	Asia					gyrA_S83F	gyrA_S83F	gyrA_S83F			3.2.1
20570-ERR352286		ERR352286	wong et al., 2015		2011	Unknown	Unknown					gyrA_S83F	gyrA_S83F	gyrA_S83F			4.3.1.2
20571-ERR352287		ERR352287	wong et al., 2015		2010	Papua New Guinea	Oceania										2.1.7.1
20572-ERR352288		ERR352288	wong et al., 2015		2010	Papua New Guinea	Oceania										2.1.7.1
20573-ERR352289		ERR352289	wong et al., 2015		2010	Lebanon	Asia					gyrA_S83F	gyrA_S83F	gyrA_S83F			4.3.1.2
20574-ERR352290		ERR352290	wong et al., 2015		2010	Bangladesh	Asia					gyrA_D87N	gyrA_D87N	gyrA_D87N			3.3.2.Bd2
20575-ERR352291		ERR352291	wong et al., 2015		2010	Nepal	Asia					gyrA_S83F	gyrA_S83F	gyrA_S83F			4.3.1.2
20576-ERR352292		ERR352292	wong et al., 2015		2011	Unknown	Unknown										3.5.4
20577-ERR352293		ERR352293	wong et al., 2015		2010	Bangladesh	Asia					gyrA_S83Y; qnrS1	gyrA_S83Y	gyrA_S83Y	qnrS1	#4daf4a	4.3.1.3.Bdq
20578-ERR352294		ERR352294	wong et al., 2015		2011	India	Asia					gyrA_S83Y	gyrA_S83Y	gyrA_S83Y			4.3.1.1
20579-ERR352295		ERR352295	wong et al., 2015		2011	India	Asia					gyrA_S83F	gyrA_S83F	gyrA_S83F			4.3.1.2
20580-ERR352296		ERR352296	wong et al., 2015		2011	India	Asia					gyrA_S83F; parC_S80I; gyrA_D87N	gyrA_S83F; parC_S80I; gyrA_D87N	gyrA_S83F; parC_S80I; gyrA_D87N			4.3.1.2
20581-ERR352297		ERR352297	wong et al., 2015		2011	India	Asia					gyrA_S83F	gyrA_S83F	gyrA_S83F			4.3.1.2
20582-ERR352298		ERR352298	wong et al., 2015		2010	Bangladesh	Asia					gyrA_S83F	gyrA_S83F	gyrA_S83F			3.3.2.Bd1
20583-ERR352299		ERR352299	wong et al., 2015		2010	Indonesia	Asia										3.1.2
20584-ERR352300		ERR352300	wong et al., 2015		2010	Papua New Guinea	Oceania										2.1.7.1
20585-ERR352301		ERR352301	wong et al., 2015		2010	Papua New Guinea	Oceania										2.1.7.1
20586-ERR352302		ERR352302	wong et al., 2015		2010	Indonesia	Asia										2.1.5
20587-ERR352303		ERR352303	wong et al., 2015		2010	Bangladesh	Asia					gyrA_S83F	gyrA_S83F	gyrA_S83F			3.2.2
20588-ERR352304		ERR352304	wong et al., 2015		2010	Bangladesh	Asia					gyrA_S83F	gyrA_S83F	gyrA_S83F			4.3.1.1
20589-ERR352305		ERR352305	wong et al., 2015		2011	Unknown	Unknown					gyrA_S83Y; qnrS1	gyrA_S83Y	gyrA_S83Y	qnrS1	#4daf4a	4.3.1.3.Bdq
20590-ERR352306		ERR352306	wong et al., 2015		2011	India	Asia					gyrA_S83F	gyrA_S83F	gyrA_S83F			2.5
20591-ERR352307		ERR352307	wong et al., 2015		2011	Pakistan	Asia										4.3.1.1
20592-ERR352308		ERR352308	wong et al., 2015		2011	Bangladesh	Asia					gyrA_S83F	gyrA_S83F	gyrA_S83F			4.3.1.1
20593-ERR352309		ERR352309	wong et al., 2015		1996	Papua New Guinea	Oceania										2.1.7.2
20594-ERR352310		ERR352310	wong et al., 2015		2010	Indonesia	Asia										2.1
20595-ERR352311		ERR352311	wong et al., 2015		1991	Fiji	Oceania										3.5
20596-ERR352312		ERR352312	wong et al., 2015		1983	Fiji	Oceania										4.2.1
20597-ERR352313		ERR352313	wong et al., 2015		1992	Fiji	Oceania										4.3.1.1
20598-ERR352314		ERR352314	wong et al., 2015		1992	Papua New Guinea	Oceania										2.1.7.1
20599-ERR352315		ERR352315	wong et al., 2015		1993	Fiji	Oceania										4.3.1.1
20600-ERR352316		ERR352316	wong et al., 2015		1984	Fiji	Oceania										4.2.1
20601-ERR352317		ERR352317	wong et al., 2015		1993	Fiji	Oceania										4.2.3
20602-ERR352318		ERR352318	wong et al., 2015		1994	Papua New Guinea	Oceania										2.1.7.1;2.1.7.2
20603-ERR352319		ERR352319	wong et al., 2015		1998	Papua New Guinea	Oceania										2.1.7.1
20604-ERR352320		ERR352320	wong et al., 2015		1998	Papua New Guinea	Oceania										2.1.7.1
20605-ERR352321		ERR352321	wong et al., 2015		1998	Papua New Guinea	Oceania										2.1.7.1
20606-ERR352322		ERR352322	wong et al., 2015		1999	Papua New Guinea	Oceania										2.1.7.1
20607-ERR352323		ERR352323	wong et al., 2015		2011	Iraq	Asia										3.3.1
20608-ERR352324		ERR352324	wong et al., 2015		2011	India	Asia					gyrA_S83F	gyrA_S83F	gyrA_S83F			3.3.1
20609-ERR352325		ERR352325	wong et al., 2015		2011	India	Asia					gyrA_S83F	gyrA_S83F	gyrA_S83F			4.3.1.2
20610-ERR352326		ERR352326	wong et al., 2015		2011	Iraq	Asia					gyrA_S83F	gyrA_S83F	gyrA_S83F			4.3.1.1
20611-ERR352327		ERR352327	wong et al., 2015		2011	India	Asia					gyrA_S83Y	gyrA_S83Y	gyrA_S83Y			4.3.1
20612-ERR352328		ERR352328	wong et al., 2015		2011	India	Asia					gyrA_S83F	gyrA_S83F	gyrA_S83F			2.2
20613-ERR352329		ERR352329	wong et al., 2015		2011	India	Asia					gyrA_S83F; parC_E84K; gyrA_D87N	gyrA_S83F; parC_E84K; gyrA_D87N	Rare QRDR mutation profile			4.3.1.2
20614-ERR352330		ERR352330	wong et al., 2015		2012	El Salvador	North America					gyrB_S464F	gyrB_S464F	gyrB_S464F			2.3.2
20615-ERR352331		ERR352331	wong et al., 2015		2011	Indonesia	Asia										3
20616-ERR352332		ERR352332	wong et al., 2015		2012	Cambodia	Asia					gyrA_S83F	gyrA_S83F	gyrA_S83F			4.3.1.1
20617-ERR352333		ERR352333	wong et al., 2015		2012	Fiji	Oceania										4.2.2
20618-ERR352334		ERR352334	wong et al., 2015		2012	Samoa	Oceania										3.5.4
20619-ERR352335		ERR352335	wong et al., 2015		2012	India	Asia					gyrA_S83F; parC_S80I; gyrA_D87N	gyrA_S83F; parC_S80I; gyrA_D87N	gyrA_S83F; parC_S80I; gyrA_D87N			4.3.1.2
20620-ERR352336		ERR352336	wong et al., 2015		2011	India	Asia					gyrA_S83F	gyrA_S83F	gyrA_S83F			4.3.1
20621-ERR352337		ERR352337	wong et al., 2015		2011	Unknown	Unknown										4.1
20622-ERR352338		ERR352338	wong et al., 2015		2011	Nepal	Asia					gyrA_S83F	gyrA_S83F	gyrA_S83F			4.3.1.2
20623-ERR352339		ERR352339	wong et al., 2015		2011	Pakistan	Asia					gyrA_S83F	gyrA_S83F	gyrA_S83F			4.3.1
20624-ERR352426		ERR352426	wong et al., 2015		2007	Liberia	Africa										3.1
20625-ERR352427		ERR352427	wong et al., 2015		2007	Papua New Guinea	Oceania										2.1.7.1
20626-ERR352428		ERR352428	wong et al., 2015		2009	Lebanon	Asia										2.2.1
20627-ERR352429		ERR352429	wong et al., 2015		2009	Samoa	Oceania										3.5.4
20628-ERR352430		ERR352430	wong et al., 2015		2009	Samoa	Oceania										3.5.4
20629-ERR352431		ERR352431	wong et al., 2015		2009	Samoa	Oceania										3.5.4
20630-ERR352432		ERR352432	wong et al., 2015		2011	Samoa	Oceania										3.5.4
20631-ERR352433		ERR352433	wong et al., 2015		2010	Malaysia	Asia					gyrA_S83F	gyrA_S83F	gyrA_S83F			2.2.1
20632-ERR352434		ERR352434	wong et al., 2015		2011	India	Asia					gyrA_S83F; parC_S80I; gyrA_D87N	gyrA_S83F; parC_S80I; gyrA_D87N	gyrA_S83F; parC_S80I; gyrA_D87N			4.3.1.2
20633-ERR352435		ERR352435	wong et al., 2015		2011	Phillipines	Asia										3
20634-ERR352436		ERR352436	wong et al., 2015		2011	Unknown	Unknown					gyrA_S83F	gyrA_S83F	gyrA_S83F			3.3
20635-ERR352437		ERR352437	wong et al., 2015		2011	Samoa	Oceania										3.5.4
20636-ERR352438		ERR352438	wong et al., 2015		2011	India	Asia					gyrA_S83F	gyrA_S83F	gyrA_S83F			3.3.1
20637-ERR352439		ERR352439	wong et al., 2015		2011	India	Asia					gyrA_S83F	gyrA_S83F	gyrA_S83F			4.3.1.2
20638-ERR352440		ERR352440	wong et al., 2015		2012	India	Asia										2.2.1
20639-ERR352441		ERR352441	wong et al., 2015		2012	Indonesia	Asia										3
20640-ERR352442		ERR352442	wong et al., 2015		2012	Africa	Africa										4.3.1.1.EA1
20641-ERR352443		ERR352443	wong et al., 2015		2012	India	Asia					gyrA_S83Y	gyrA_S83Y	gyrA_S83Y			4.3.1
20642-ERR352444		ERR352444	wong et al., 2015		2012	Pakistan	Asia					gyrA_S83F	gyrA_S83F	gyrA_S83F			4.3.1.1
20643-ERR352445		ERR352445	wong et al., 2015		2012	Nepal	Asia					gyrA_S83F	gyrA_S83F	gyrA_S83F			4.3.1.2
20644-ERR352446		ERR352446	wong et al., 2015		2012	India	Asia					gyrA_S83Y	gyrA_S83Y	gyrA_S83Y			4.3.1
20645-ERR352447		ERR352447	wong et al., 2015		2011	Unknown	Unknown					gyrA_S83F; parC_E84G	gyrA_S83F; parC_E84G	gyrA_S83F; parC_E84G			4.3.1.2
20646-ERR352448		ERR352448	wong et al., 2015		2011	India	Asia					gyrA_S83F	gyrA_S83F	gyrA_S83F			4.3.1.2
20647-ERR352449		ERR352449	wong et al., 2015		2011	India	Asia					gyrA_S83Y	gyrA_S83Y	gyrA_S83Y			4.3.1
20648-ERR352451		ERR352451	wong et al., 2015		2011	Sri Lanka	Asia					gyrA_S83Y	gyrA_S83Y	gyrA_S83Y			4.3.1
20649-ERR352452		ERR352452	wong et al., 2015		2011	Pakistan	Asia					gyrA_S83F	gyrA_S83F	gyrA_S83F			4.3.1
20650-ERR352453		ERR352453	wong et al., 2015		2011	Unknown	Unknown										1.1.4
20651-ERR352454		ERR352454	wong et al., 2015		2011	India	Asia					gyrA_S83F	gyrA_S83F	gyrA_S83F			3.2.2
20652-ERR352455		ERR352455	wong et al., 2015		2011	India	Asia					gyrA_S83F; parC_E84G	gyrA_S83F; parC_E84G	gyrA_S83F; parC_E84G			4.3.1.2
20653-ERR352456		ERR352456	wong et al., 2015		2011	India	Asia					gyrB_S464F	gyrB_S464F	gyrB_S464F			4.3.1.1
20654-ERR352457		ERR352457	wong et al., 2015		2011	India	Asia					gyrA_S83F	gyrA_S83F	gyrA_S83F			3.2.2
20655-ERR352458		ERR352458	wong et al., 2015		2011	India	Asia					gyrA_S83F	gyrA_S83F	gyrA_S83F			4.3.1.2
20656-ERR352459		ERR352459	wong et al., 2015		2010	Bangladesh	Asia					gyrB_S464F	gyrB_S464F	gyrB_S464F			2
20657-ERR352460		ERR352460	wong et al., 2015		2010	Bangladesh	Asia					gyrB_S464F	gyrB_S464F	gyrB_S464F			2
20658-ERR352461		ERR352461	wong et al., 2015		2010	Bangladesh	Asia					gyrB_S464F	gyrB_S464F	gyrB_S464F			2
20659-ERR352462		ERR352462	wong et al., 2015		2010	Bangladesh	Asia					gyrB_S464F	gyrB_S464F	gyrB_S464F			2
20660-ERR352463		ERR352463	wong et al., 2015		2010	Pakistan	Asia					gyrA_S83F	gyrA_S83F	gyrA_S83F			4.3.1.1
20661-ERR352464		ERR352464	wong et al., 2015		2011	India	Asia					gyrA_S83F	gyrA_S83F	gyrA_S83F			4.3.1.2
20662-ERR352465		ERR352465	wong et al., 2015		2011	India	Asia										3
20663-ERR352466		ERR352466	wong et al., 2015		2011	India	Asia					gyrA_D87G; parC_S80I; gyrA_S83Y	gyrA_D87G; parC_S80I; gyrA_S83Y	Rare QRDR mutation profile			4.3.1.1
20664-ERR352467		ERR352467	wong et al., 2015		2011	Indonesia	Asia										2.1.5
20665-ERR352468		ERR352468	wong et al., 2015		2010	Bangladesh	Asia					gyrA_S83F	gyrA_S83F	gyrA_S83F			4.3.1.1
20666-ERR352469		ERR352469	wong et al., 2015		2010	Vietnam	Asia										3.2.1
20667-ERR352470		ERR352470	wong et al., 2015		2010	Thailand	Asia					gyrB_S464F	gyrB_S464F	gyrB_S464F			4.3.1.1
20668-ERR352471		ERR352471	wong et al., 2015		2011	India	Asia					gyrA_S83Y	gyrA_S83Y	gyrA_S83Y			4.3.1.2
20669-ERR352472		ERR352472	wong et al., 2015		2011	Indonesia	Asia										2.1
20670-ERR352473		ERR352473	wong et al., 2015		2010	Indonesia	Asia										0.0.2
20671-ERR352474		ERR352474	wong et al., 2015		2011	Unknown	Unknown					gyrA_S83F	gyrA_S83F	gyrA_S83F			4.3.1
20672-ERR352475		ERR352475	wong et al., 2015		2011	Unknown	Unknown					gyrA_D87G	gyrA_D87G	gyrA_D87G			2.5
20673-ERR352476		ERR352476	wong et al., 2015		1994	Papua New Guinea	Oceania										2.1.7.2
20674-ERR352477		ERR352477	wong et al., 2015		2001	Papua New Guinea	Oceania										2.1.7.1
20675-ERR352478		ERR352478	wong et al., 2015		2002	Papua New Guinea	Oceania										2.1.7.1
20676-ERR352479		ERR352479	wong et al., 2015		2004	Samoa	Oceania										3.5.4
20677-ERR352480		ERR352480	wong et al., 2015		2004	Samoa	Oceania										3.5.4
20678-ERR352481		ERR352481	wong et al., 2015		2005	Samoa	Oceania										3.5.4
20679-ERR352482		ERR352482	wong et al., 2015		2007	Papua New Guinea	Oceania										2.1.7.1
20680-ERR352483		ERR352483	wong et al., 2015		2007	Papua New Guinea	Oceania										2.1.7.1
20681-ERR352484		ERR352484	wong et al., 2015		2008	Samoa	Oceania										3.5.4
20682-ERR352485		ERR352485	wong et al., 2015		2008	Samoa	Oceania										3.5.4
20683-ERR352486		ERR352486	wong et al., 2015		2008	Samoa	Oceania										3.5.3;3.5.4
20684-ERR352487		ERR352487	wong et al., 2015		2010	Papua New Guinea	Oceania										2.1.7.1
20685-ERR352488		ERR352488	wong et al., 2015		2011	Unknown	Unknown										3.5.3;3.5.4
20686-ERR352489		ERR352489	wong et al., 2015		1998	Papua New Guinea	Oceania										2.1.7.2
20687-ERR352490		ERR352490	wong et al., 2015		1998	Papua New Guinea	Oceania										2.1.7.2
20688-ERR352491		ERR352491	wong et al., 2015		1998	Papua New Guinea	Oceania										2.1.7.1
20689-ERR352492		ERR352492	wong et al., 2015		1988	India	Asia										2.1.7.1
20690-ERR352493		ERR352493	wong et al., 2015		1994	Papua New Guinea	Oceania										2.1.7.1
20691-ERR352494		ERR352494	wong et al., 2015		1983	Fiji	Oceania										4.2.1
20692-ERR352495		ERR352495	wong et al., 2015		1983	Fiji	Oceania										2.3.5
20693-ERR352496		ERR352496	wong et al., 2015		1992	Papua New Guinea	Oceania										2.1.7.2
20694-ERR352497		ERR352497	wong et al., 2015		1992	Papua New Guinea	Oceania										2.1.7.1
20695-ERR352498		ERR352498	wong et al., 2015		1993	Fiji	Oceania										4.3.1.1
20696-ERR352499		ERR352499	wong et al., 2015		1984	Fiji	Oceania										2.3.5
20697-ERR352500		ERR352500	wong et al., 2015		1985	Papua New Guinea	Oceania										2.1.7.2
20698-ERR352501		ERR352501	wong et al., 2015		1985	Fiji	Oceania										3.5.1
20699-ERR352502		ERR352502	wong et al., 2015		1986	Fiji	Oceania										2.3.5
20700-ERR352503		ERR352503	wong et al., 2015		1996	Papua New Guinea	Oceania										2.1.7.2
20701-ERR352504		ERR352504	wong et al., 2015		2011	India	Asia					gyrA_S83F	gyrA_S83F	gyrA_S83F			4.3.1.2
20702-ERR352505		ERR352505	wong et al., 2015		2011	India	Asia					parC_G78D; gyrA_S83Y	parC_G78D; gyrA_S83Y	Rare QRDR mutation profile			4.3.1.1
20703-ERR352506		ERR352506	wong et al., 2015		2011	India	Asia					gyrA_S83Y	gyrA_S83Y	gyrA_S83Y			4.3.1.1
20704-ERR352507		ERR352507	wong et al., 2015		2011	Indonesia	Asia					gyrA_S83F	gyrA_S83F	gyrA_S83F			4.3.1.2
20705-ERR352508		ERR352508	wong et al., 2015		2012	Bangladesh	Asia					gyrA_S83F	gyrA_S83F	gyrA_S83F			2.0.1
20706-ERR352509		ERR352509	wong et al., 2015		2012	Afghanistan	Asia					gyrA_S83F	gyrA_S83F	gyrA_S83F			4.3.1.1
20707-ERR352510		ERR352510	wong et al., 2015		2007	Lebanon	Asia										2.2.2
20708-ERR352511		ERR352511	wong et al., 2015		2012	Unknown	Unknown										3
20709-ERR352599		ERR352599	wong et al., 2015		2011	DRC	Africa					gyrA_S83F	gyrA_S83F	gyrA_S83F			2.5.1
20710-ERR352602		ERR352602	wong et al., 2015		2011	DRC	Africa					gyrA_S83F	gyrA_S83F	gyrA_S83F			2.5.1
20711-ERR352604		ERR352604	wong et al., 2015		2011	DRC	Africa										2.5.1
20712-ERR352605		ERR352605	wong et al., 2015		1995	Vietnam	Asia										4.3.1.1
20713-ERR352606		ERR352606	wong et al., 2015		1995	Vietnam	Asia										4.3.1.1
20714-ERR352607		ERR352607	wong et al., 2015		1995	Vietnam	Asia										4.3.1.1
20715-ERR352608		ERR352608	wong et al., 2015		1994	Vietnam	Asia										4.3.1.1
20716-ERR352609		ERR352609	wong et al., 2015		1996	Vietnam	Asia										4.3.1.1
20717-ERR352611		ERR352611	wong et al., 2015		1994	Vietnam	Asia										4.3.1.1
20718-ERR352612		ERR352612	wong et al., 2015		1996	Vietnam	Asia										4.3.1.1
20719-ERR352613		ERR352613	wong et al., 2015		1996	Vietnam	Asia										4.3.1.1
20720-ERR352614		ERR352614	wong et al., 2015		1994	Vietnam	Asia										4.3.1.1
20721-ERR352615		ERR352615	wong et al., 2015		1995	Vietnam	Asia										4.3.1.1
20722-ERR352616		ERR352616	wong et al., 2015		1996	Vietnam	Asia										4.3.1.1
20723-ERR352617		ERR352617	wong et al., 2015		1994	Vietnam	Asia										4.3.1.1
20724-ERR352618		ERR352618	wong et al., 2015		1995	Vietnam	Asia										4.3.1.1
20725-ERR352619		ERR352619	wong et al., 2015		1996	Vietnam	Asia										4.3.1.1
20726-ERR352620		ERR352620	wong et al., 2015		1996	Vietnam	Asia										4.3.1.1
20727-ERR352621		ERR352621	wong et al., 2015		1995	Vietnam	Asia										4.3.1.1
20728-ERR352623		ERR352623	wong et al., 2015		1996	Vietnam	Asia										4.3.1.1
20729-ERR352624		ERR352624	wong et al., 2015		1996	Vietnam	Asia										4.3.1.1
20730-ERR352625		ERR352625	wong et al., 2015		1995	Vietnam	Asia										4.3.1.1
20731-ERR352626		ERR352626	wong et al., 2015		1995	Vietnam	Asia										4.3.1.1
20732-ERR352627		ERR352627	wong et al., 2015		1996	Vietnam	Asia										4.3.1.1
20733-ERR352628		ERR352628	wong et al., 2015		1995	Vietnam	Asia										4.3.1.1
20734-ERR352629		ERR352629	wong et al., 2015		1996	Vietnam	Asia										4.3.1.1
20735-ERR352631		ERR352631	wong et al., 2015		1996	Vietnam	Asia										4.3.1.1
20736-ERR352632		ERR352632	wong et al., 2015		1995	Vietnam	Asia										4.3.1.1
20737-ERR352633		ERR352633	wong et al., 2015		1995	Vietnam	Asia										4.3.1.1
20738-ERR352635		ERR352635	wong et al., 2015		1994	Vietnam	Asia										4.3.1.1
20739-ERR352636		ERR352636	wong et al., 2015		1995	Vietnam	Asia										4.3.1.1
20740-ERR352637		ERR352637	wong et al., 2015		1996	Vietnam	Asia										4.3.1.1
20741-ERR352638		ERR352638	wong et al., 2015		1996	Vietnam	Asia										4.3.1.1
20742-ERR352639		ERR352639	wong et al., 2015		1996	Vietnam	Asia										4.3.1.1
20743-ERR352640		ERR352640	wong et al., 2015		1996	Vietnam	Asia										4.3.1.1
20744-ERR352641		ERR352641	wong et al., 2015		1994	Vietnam	Asia										4.3.1.1
20745-ERR352642		ERR352642	wong et al., 2015		1994	Vietnam	Asia										4.3.1.1
20746-ERR352643		ERR352643	wong et al., 2015		1997	Vietnam	Asia										4.3.1.1
20747-ERR352644		ERR352644	wong et al., 2015		1997	Vietnam	Asia					gyrA_S83F	gyrA_S83F	gyrA_S83F			4.3.1.1
20748-ERR352645		ERR352645	wong et al., 2015		1994	Vietnam	Asia										4.3.1.1
20749-ERR352646		ERR352646	wong et al., 2015		1997	Vietnam	Asia										4.3.1.1
20750-ERR352647		ERR352647	wong et al., 2015		1997	Vietnam	Asia					gyrA_S83F	gyrA_S83F	gyrA_S83F			4.3.1.1
20751-ERR352648		ERR352648	wong et al., 2015		1994	Vietnam	Asia										4.3.1.1
20752-ERR352649		ERR352649	wong et al., 2015		1997	Vietnam	Asia										4.3.1.1
20753-ERR352650		ERR352650	wong et al., 2015		1998	Vietnam	Asia					gyrA_S83F	gyrA_S83F	gyrA_S83F			4.3.1.1
20754-ERR352651		ERR352651	wong et al., 2015		1997	Vietnam	Asia					gyrA_S83F	gyrA_S83F	gyrA_S83F			4.3.1.1
20755-ERR352652		ERR352652	wong et al., 2015		1997	Vietnam	Asia					gyrB_S464F	gyrB_S464F	gyrB_S464F			4.3.1.1
20756-ERR352654		ERR352654	wong et al., 2015		1997	Vietnam	Asia					gyrB_S464F	gyrB_S464F	gyrB_S464F			4.3.1.1
20757-ERR352655		ERR352655	wong et al., 2015		1995	Vietnam	Asia										4.3.1.1
20758-ERR352656		ERR352656	wong et al., 2015		1997	Vietnam	Asia										4.3.1.1
20759-ERR352657		ERR352657	wong et al., 2015		1998	Vietnam	Asia					gyrA_S83F	gyrA_S83F	gyrA_S83F			4.3.1.1
20760-ERR352658		ERR352658	wong et al., 2015		1994	Vietnam	Asia										4.3.1.1
20761-ERR352659		ERR352659	wong et al., 2015		1998	Vietnam	Asia					gyrA_S83F	gyrA_S83F	gyrA_S83F			4.3.1.1
20762-ERR352661		ERR352661	wong et al., 2015		1997	Vietnam	Asia										4.3.1.1
20763-ERR352662		ERR352662	wong et al., 2015		1997	Vietnam	Asia										4.3.1.1
20764-ERR352663		ERR352663	wong et al., 2015		1998	Vietnam	Asia					gyrB_S464F	gyrB_S464F	gyrB_S464F			4.3.1.1
20765-ERR352665		ERR352665	wong et al., 2015		1999	Vietnam	Asia					gyrA_S83F	gyrA_S83F	gyrA_S83F			4.3.1.1
20766-ERR352667		ERR352667	wong et al., 2015		1997	Vietnam	Asia					gyrB_S464F	gyrB_S464F	gyrB_S464F			4.3.1.1
20767-ERR352669		ERR352669	wong et al., 2015		1994	Vietnam	Asia										4.3.1.1
20768-ERR352671		ERR352671	wong et al., 2015		1999	Vietnam	Asia										4.3.1.1
20769-ERR352673		ERR352673	wong et al., 2015		1997	Vietnam	Asia										4.3.1.1
20770-ERR352677		ERR352677	wong et al., 2015		1998	Vietnam	Asia					gyrA_S83F	gyrA_S83F	gyrA_S83F			4.3.1.1
20771-ERR352679		ERR352679	wong et al., 2015		1997	Vietnam	Asia										4.3.1.1
20772-ERR352681		ERR352681	wong et al., 2015		1997	Vietnam	Asia										4.3.1.1
20773-ERR352685		ERR352685	wong et al., 2015		1997	Vietnam	Asia										4.3.1.1
20774-ERR352687		ERR352687	wong et al., 2015		1997	Vietnam	Asia										3.2.1
20775-ERR352689		ERR352689	wong et al., 2015		1994	Vietnam	Asia										4.3.1.1
20776-ERR352691		ERR352691	wong et al., 2015		1995	Vietnam	Asia					gyrA_S83F	gyrA_S83F	gyrA_S83F			4.3.1.1
20777-ERR352697		ERR352697	wong et al., 2015		1995	Vietnam	Asia										4.3.1.1
20778-ERR352699		ERR352699	wong et al., 2015		1997	Vietnam	Asia										3.2.1
20779-ERR352703		ERR352703	wong et al., 2015		1994	Vietnam	Asia										4.3.1.1
20780-ERR352705		ERR352705	wong et al., 2015		1994	Vietnam	Asia										4.1
20781-ERR352709		ERR352709	wong et al., 2015		1994	Vietnam	Asia										4.3.1.1
20782-ERR352711		ERR352711	wong et al., 2015		1994	Vietnam	Asia										4.3.1.1
20783-ERR352713		ERR352713	wong et al., 2015		1994	Vietnam	Asia										4.3.1.1
20784-ERR352715		ERR352715	wong et al., 2015		1994	Vietnam	Asia										4.3.1.1
20785-ERR352717		ERR352717	wong et al., 2015		1994	Vietnam	Asia										4.3.1.1
20786-ERR352719		ERR352719	wong et al., 2015		1994	Vietnam	Asia										4.3.1.1
20787-ERR352721		ERR352721	wong et al., 2015		1994	Vietnam	Asia										4.3.1.1
20788-ERR352725		ERR352725	wong et al., 2015		1994	Vietnam	Asia										4.3.1.1
20789-ERR352941		ERR352941	wong et al., 2015		2007	Papua New Guinea	Oceania										2.1.7.1
20790-ERR352942		ERR352942	wong et al., 2015		2008	Sudan	Africa										3.3
20791-ERR352943		ERR352943	wong et al., 2015		2011	Unknown	Unknown					gyrA_S83F	gyrA_S83F	gyrA_S83F			4.3.1.2
20792-ERR352944		ERR352944	wong et al., 2015		2011	India	Asia					gyrA_S83Y	gyrA_S83Y	gyrA_S83Y			4.3.1.2
20793-ERR352945		ERR352945	wong et al., 2015		2011	Indonesia	Asia										3
20794-ERR352946		ERR352946	wong et al., 2015		2011	India	Asia					gyrA_S83F	gyrA_S83F	gyrA_S83F			4.3.1.2
20795-ERR352947		ERR352947	wong et al., 2015		2010	Australia	Oceania										2.2.1
20796-ERR352948		ERR352948	wong et al., 2015		2011	India	Asia					gyrA_S83Y	gyrA_S83Y	gyrA_S83Y			4.3.1.1
20797-ERR352949		ERR352949	wong et al., 2015		2011	India	Asia					gyrA_S83Y	gyrA_S83Y	gyrA_S83Y			4.3.1.2
20798-ERR352950		ERR352950	wong et al., 2015		2011	India	Asia					gyrA_S83F	gyrA_S83F	gyrA_S83F			2.2.2
20799-ERR352951		ERR352951	wong et al., 2015		2011	India	Asia					gyrA_S83F	gyrA_S83F	gyrA_S83F			4.3.1
20800-ERR352952		ERR352952	wong et al., 2015		2011	Lebanon	Asia										2.2.2
20801-ERR352953		ERR352953	wong et al., 2015		2011	India	Asia					gyrA_S83F	gyrA_S83F	gyrA_S83F			4.3.1.2
20802-ERR352954		ERR352954	wong et al., 2015		2011	India	Asia					gyrA_S83Y	gyrA_S83Y	gyrA_S83Y			4.3.1.2
20803-ERR353330		ERR353330	wong et al., 2015		2001	Argentina	South America										2
20804-ERR353331		ERR353331	wong et al., 2015		1988	Argentina	South America										2.3.3
20805-ERR353332		ERR353332	wong et al., 2015		2004	Argentina	South America										2.3.3
20806-ERR353334		ERR353334	wong et al., 2015		1988	Argentina	South America										4.1
20807-ERR353335		ERR353335	wong et al., 2015		2006	Argentina	South America										2.3.3
20808-ERR353336		ERR353336	wong et al., 2015		1905	Argentina	South America										2.3.3
20809-ERR353338		ERR353338	wong et al., 2015		1999	Argentina	South America										2
20810-ERR353339		ERR353339	wong et al., 2015		1905	Argentina	South America										4.1
20811-ERR353340		ERR353340	wong et al., 2015		2002	Argentina	South America										2.3.2
20812-ERR353341		ERR353341	wong et al., 2015		1905	Argentina	South America										4.1
20813-ERR353342		ERR353342	wong et al., 2015		1905	Argentina	South America										2.3.2
20814-ERR357440		ERR357440	wong et al., 2015		2009	Samoa	Oceania										3.5.4
20815-ERR357441		ERR357441	wong et al., 2015		2012	Myanmar	Asia					gyrA_S83F	gyrA_S83F	gyrA_S83F			3.3.1
20816-ERR357442		ERR357442	wong et al., 2015		2012	India	Asia					gyrA_S83Y	gyrA_S83Y	gyrA_S83Y			4.3.1.1
20817-ERR357443		ERR357443	wong et al., 2015		2012	India	Asia					gyrA_D87G	gyrA_D87G	gyrA_D87G			3.0.2
20818-ERR357444		ERR357444	wong et al., 2015		2011	India	Asia					gyrA_S83Y	gyrA_S83Y	gyrA_S83Y			4.3.1.2
20819-ERR357445		ERR357445	wong et al., 2015		2011	EastTimor	Asia										2.1
20820-ERR357446		ERR357446	wong et al., 2015		2011	India	Asia					gyrA_S83F	gyrA_S83F	gyrA_S83F			4.3.1.2
20821-ERR357447		ERR357447	wong et al., 2015		2001	Papua New Guinea	Oceania										2.1.7.1
20822-ERR357449		ERR357449	wong et al., 2015		2002	Papua New Guinea	Oceania										2.1.7.1
20823-ERR357450		ERR357450	wong et al., 2015		2004	Samoa	Oceania										4.1
20824-ERR357451		ERR357451	wong et al., 2015		2004	Samoa	Oceania										4.1
20825-ERR357452		ERR357452	wong et al., 2015		2009	Papua New Guinea	Oceania										2.1.7.1
20826-ERR357453		ERR357453	wong et al., 2015		2010	Nepal	Asia					gyrA_S83F	gyrA_S83F	gyrA_S83F			Unknown
20827-ERR357454		ERR357454	wong et al., 2015		1980	Tonga	Oceania										4.2
20828-ERR357455		ERR357455	wong et al., 2015		1990	Papua New Guinea	Oceania										2.1.7.1
20829-ERR357456		ERR357456	wong et al., 2015		1990	Papua New Guinea	Oceania										2.1.7.1
20830-ERR357457		ERR357457	wong et al., 2015		1981	Fiji	Oceania										4.2.1
20831-ERR357459		ERR357459	wong et al., 2015		1981	Fiji	Oceania										4.2
20832-ERR357460		ERR357460	wong et al., 2015		1982	Fiji	Oceania										4.2
20833-ERR357461		ERR357461	wong et al., 2015		1982	Fiji	Oceania										4.2
20834-ERR357462		ERR357462	wong et al., 2015		1991	Vanuatu	Oceania										4.1
20835-ERR357463		ERR357463	wong et al., 2015		1982	Fiji	Oceania										4.2
20836-ERR357464		ERR357464	wong et al., 2015		1982	Fiji	Oceania										4.2.1
20837-ERR357465		ERR357465	wong et al., 2015		1982	Fiji	Oceania										4.2
20838-ERR357466		ERR357466	wong et al., 2015		1983	Fiji	Oceania										4.2.1
20839-ERR357467		ERR357467	wong et al., 2015		1983	Fiji	Oceania										4.2.1
20840-ERR357468		ERR357468	wong et al., 2015		1992	Samoa	Oceania										3.5.4
20841-ERR357469		ERR357469	wong et al., 2015		1992	Fiji	Oceania										4.3.1.1
20842-ERR357470		ERR357470	wong et al., 2015		1992	Papua New Guinea	Oceania										2.1.7.1
20843-ERR357471		ERR357471	wong et al., 2015		1992	Papua New Guinea	Oceania										2.1.7.2
20844-ERR357472		ERR357472	wong et al., 2015		1992	Papua New Guinea	Oceania										2.1.7.1
20845-ERR357473		ERR357473	wong et al., 2015		1984	Fiji	Oceania										3
20846-ERR357474		ERR357474	wong et al., 2015		1993	Fiji	Oceania										4.3.1.1
20847-ERR357475		ERR357475	wong et al., 2015		1993	Fiji	Oceania										4.3.1.1
20848-ERR357476		ERR357476	wong et al., 2015		1993	Fiji	Oceania										4.3.1.1
20849-ERR357477		ERR357477	wong et al., 2015		1985	Fiji	Oceania										4.2.1
20850-ERR357478		ERR357478	wong et al., 2015		1985	Papua New Guinea	Oceania										2.1.7.2
20851-ERR357479		ERR357479	wong et al., 2015		1985	Fiji	Oceania										2.3.5
20852-ERR357480		ERR357480	wong et al., 2015		1994	Papua New Guinea	Oceania										2.1.7.1
20853-ERR357481		ERR357481	wong et al., 2015		1998	Papua New Guinea	Oceania										2.1.7.1
20854-ERR357576		ERR357576	wong et al., 2015		2011	Nepal	Asia					gyrA_S83F	gyrA_S83F	gyrA_S83F			4.3.1.2
20855-ERR357577		ERR357577	wong et al., 2015		2011	Nepal	Asia					gyrA_S83F	gyrA_S83F	gyrA_S83F			3.3.2
20856-ERR357578		ERR357578	wong et al., 2015		2011	Nepal	Asia					gyrA_S83F	gyrA_S83F	gyrA_S83F			4.3.1.2
20857-ERR357579		ERR357579	wong et al., 2015		2011	DRC	Africa					gyrA_S83F	gyrA_S83F	gyrA_S83F			2.5.1
20858-ERR357580		ERR357580	wong et al., 2015		2011	DRC	Africa										2.5.1
20859-ERR357581		ERR357581	wong et al., 2015		2011	India	Asia					gyrA_S83F	gyrA_S83F	gyrA_S83F			4.3.1
20860-ERR357583		ERR357583	wong et al., 2015		2011	Nepal	Asia					gyrA_S83F	gyrA_S83F	gyrA_S83F			4.3.1.2
20861-ERR357584		ERR357584	wong et al., 2015		2011	Nepal	Asia					gyrA_S83F	gyrA_S83F	gyrA_S83F			4.3.1.2
20862-ERR357585		ERR357585	wong et al., 2015		2011	Nepal	Asia					gyrA_S83F	gyrA_S83F	gyrA_S83F			4.3.1.2
20863-ERR357587		ERR357587	wong et al., 2015		2011	Nepal	Asia					gyrA_S83F	gyrA_S83F	gyrA_S83F			4.3.1.2
20864-ERR357588		ERR357588	wong et al., 2015		2011	Nepal	Asia					gyrA_S83F	gyrA_S83F	gyrA_S83F			4.3.1.2
20865-ERR357589		ERR357589	wong et al., 2015		2011	Nepal	Asia					gyrA_S83F	gyrA_S83F	gyrA_S83F			4.3.1.2
20866-ERR357590		ERR357590	wong et al., 2015		2011	Nepal	Asia					gyrA_S83F	gyrA_S83F	gyrA_S83F			4.3.1.2
20867-ERR357591		ERR357591	wong et al., 2015		2011	DRC	Africa					gyrA_S83F	gyrA_S83F	gyrA_S83F			2.5.1
20868-ERR357592		ERR357592	wong et al., 2015		2010	DRC	Africa										2.5.1
20869-ERR357593		ERR357593	wong et al., 2015		2012	Samoa	Oceania					gyrA_S83F	gyrA_S83F	gyrA_S83F			3.5.4
20870-ERR357594		ERR357594	wong et al., 2015		2011	Nepal	Asia					gyrA_S83F	gyrA_S83F	gyrA_S83F			4.3.1.2
20871-ERR357595		ERR357595	wong et al., 2015		2011	Nepal	Asia					gyrA_S83F	gyrA_S83F	gyrA_S83F			3.3.2
20872-ERR357596		ERR357596	wong et al., 2015		2010	DRC	Africa										2.5.1
20873-ERR357598		ERR357598	wong et al., 2015		2012	Samoa	Oceania										3.5.4
20874-ERR357599		ERR357599	wong et al., 2015		1994	Vietnam	Asia										4.3.1.1
20875-ERR357600		ERR357600	wong et al., 2015		2011	Nepal	Asia										3.3.2
20876-ERR357601		ERR357601	wong et al., 2015		2011	Nepal	Asia					gyrA_S83F	gyrA_S83F	gyrA_S83F			4.3.1.2
20877-ERR357602		ERR357602	wong et al., 2015		2011	Nepal	Asia					gyrA_S83F	gyrA_S83F	gyrA_S83F			4.3.1.2
20878-ERR357603		ERR357603	wong et al., 2015		2011	Nepal	Asia										2.2;4.3.1.1
20879-ERR357604		ERR357604	wong et al., 2015		2010	DRC	Africa										2.5.1
20880-ERR357605		ERR357605	wong et al., 2015		2012	Samoa	Oceania					gyrA_D87G	gyrA_D87G	gyrA_D87G			3.5.4
20881-ERR357606		ERR357606	wong et al., 2015		2011	Nepal	Asia					gyrA_S83F	gyrA_S83F	gyrA_S83F			4.3.1.2
20882-ERR357607		ERR357607	wong et al., 2015		2011	Nepal	Asia					gyrA_D87N	gyrA_D87N	gyrA_D87N			3.2.2
20883-ERR357608		ERR357608	wong et al., 2015		2011	Nepal	Asia					gyrA_S83F	gyrA_S83F	gyrA_S83F			4.3.1.2
20884-ERR357609		ERR357609	wong et al., 2015		2011	Nepal	Asia										2.2;4.3.1.1
20885-ERR357610		ERR357610	wong et al., 2015		2011	DRC	Africa					gyrA_S83F	gyrA_S83F	gyrA_S83F			2.5.1
20886-ERR357611		ERR357611	wong et al., 2015		2012	Samoa	Oceania										3.5.4
20887-ERR357612		ERR357612	wong et al., 2015		2011	Nepal	Asia										3.3.2
20888-ERR357613		ERR357613	wong et al., 2015		2011	Nepal	Asia					gyrA_S83F	gyrA_S83F	gyrA_S83F			4.3.1.2
20889-ERR357614		ERR357614	wong et al., 2015		2011	Nepal	Asia					gyrA_S83F	gyrA_S83F	gyrA_S83F			4.3.1.2
20890-ERR357615		ERR357615	wong et al., 2015		2002	Western Asia	Asia										4.3.1.1
20891-ERR357617		ERR357617	wong et al., 2015		2012	Samoa	Oceania					gyrA_S83F	gyrA_S83F	gyrA_S83F			3.5.4
20892-ERR357618		ERR357618	wong et al., 2015		1995	Vietnam	Asia										4.3.1.1
20893-ERR357619		ERR357619	wong et al., 2015		2011	Nepal	Asia					gyrA_S83F	gyrA_S83F	gyrA_S83F			4.3.1.2
20894-ERR357620		ERR357620	wong et al., 2015		2011	Nepal	Asia					gyrA_S83F	gyrA_S83F	gyrA_S83F			4.3.1.2
20895-ERR357621		ERR357621	wong et al., 2015		2011	Nepal	Asia					gyrA_S83F	gyrA_S83F	gyrA_S83F			4.3.1.2
20896-ERR357623		ERR357623	wong et al., 2015		2011	DRC	Africa										2.5.1
20897-ERR357624		ERR357624	wong et al., 2015		2012	Samoa	Oceania										3.5.4
20898-ERR357625		ERR357625	wong et al., 2015		2011	Nepal	Asia					gyrA_S83F	gyrA_S83F	gyrA_S83F			4.3.1.2
20899-ERR357626		ERR357626	wong et al., 2015		2011	Nepal	Asia					gyrA_S83F	gyrA_S83F	gyrA_S83F			4.3.1.2
20900-ERR357627		ERR357627	wong et al., 2015		2012	Samoa	Oceania					gyrA_D87G	gyrA_D87G	gyrA_D87G			3.5.4
20901-ERR357628		ERR357628	wong et al., 2015		2011	Nepal	Asia					gyrA_S83F	gyrA_S83F	gyrA_S83F			4.3.1.2
20902-ERR357629		ERR357629	wong et al., 2015		2011	Nepal	Asia					gyrA_S83F	gyrA_S83F	gyrA_S83F			4.3.1.2
20903-ERR357630		ERR357630	wong et al., 2015		2009	India	Asia					gyrA_S83Y	gyrA_S83Y	gyrA_S83Y			4.3.1.2
20904-ERR357631		ERR357631	wong et al., 2015		2012	Samoa	Oceania					gyrA_S83F	gyrA_S83F	gyrA_S83F			2.2.1
20905-ERR357632		ERR357632	wong et al., 2015		2011	Nepal	Asia					gyrA_S83F	gyrA_S83F	gyrA_S83F			4.3.1.2
20906-ERR357633		ERR357633	wong et al., 2015		2011	Nepal	Asia					gyrA_S83F	gyrA_S83F	gyrA_S83F			4.3.1.2
20907-ERR357634		ERR357634	wong et al., 2015		2011	Nepal	Asia					gyrA_S83F	gyrA_S83F	gyrA_S83F			4.3.1.2
20908-ERR357635		ERR357635	wong et al., 2015		2010	DRC	Africa										2.5.1
20909-ERR357636		ERR357636	wong et al., 2015		2010	India	Asia					gyrA_S83F	gyrA_S83F	gyrA_S83F			4.3.1
20910-ERR357637		ERR357637	wong et al., 2015		2011	Nepal	Asia					gyrA_S83F	gyrA_S83F	gyrA_S83F			4.3.1.2
20911-ERR357638		ERR357638	wong et al., 2015		2011	Nepal	Asia					gyrA_S83F	gyrA_S83F	gyrA_S83F			4.3.1.2
20912-ERR357639		ERR357639	wong et al., 2015		2011	Nepal	Asia					gyrA_S83F	gyrA_S83F	gyrA_S83F			4.3.1.2
20913-ERR357641		ERR357641	wong et al., 2015		2010	India	Asia					gyrA_S83Y	gyrA_S83Y	gyrA_S83Y			4.3.1.2
20914-ERR357642		ERR357642	wong et al., 2015		1994	Vietnam	Asia										4.3.1.1
20915-ERR357643		ERR357643	wong et al., 2015		1994	Vietnam	Asia										4.3.1.1
20916-ERR357644		ERR357644	wong et al., 2015		1995	Vietnam	Asia										4.3.1.1
20917-ERR357645		ERR357645	wong et al., 2015		1994	Vietnam	Asia										4.3.1.1
20918-ERR357646		ERR357646	wong et al., 2015		1995	Vietnam	Asia										3.4
20919-ERR357647		ERR357647	wong et al., 2015		1995	Vietnam	Asia										4.3.1.1
20920-ERR357648		ERR357648	wong et al., 2015		1994	Vietnam	Asia										3.2.1
20921-ERR357649		ERR357649	wong et al., 2015		1994	Vietnam	Asia										4.3.1.1
20922-ERR357651		ERR357651	wong et al., 2015		1993	Vietnam	Asia										4.3.1.1
20923-ERR357652		ERR357652	wong et al., 2015		1993	Vietnam	Asia										1.2.1
20924-ERR357653		ERR357653	wong et al., 2015		1997	Vietnam	Asia					gyrA_S83F	gyrA_S83F	gyrA_S83F			4.3.1.1
20925-ERR357654		ERR357654	wong et al., 2015		1997	Vietnam	Asia										4.3.1.1
20926-ERR357655		ERR357655	wong et al., 2015		1994	Vietnam	Asia										4.3.1.1
20927-ERR357657		ERR357657	wong et al., 2015		1994	Vietnam	Asia										4.3.1.1
20928-ERR357659		ERR357659	wong et al., 2015		1993	Vietnam	Asia										4.3.1.1
20929-ERR357661		ERR357661	wong et al., 2015		1994	Vietnam	Asia										4.3.1.1
20930-ERR357663		ERR357663	wong et al., 2015		1994	Vietnam	Asia										3
20931-ERR357665		ERR357665	wong et al., 2015		1994	Vietnam	Asia										4.1
20932-ERR357667		ERR357667	wong et al., 2015		1993	Vietnam	Asia										3.2.1
20933-ERR357756		ERR357756	wong et al., 2015		2007	Egypt	Africa										2.2.1
20934-ERR357757		ERR357757	wong et al., 2015		2008	Sudan	Africa										3.3
20935-ERR357758		ERR357758	wong et al., 2015		2009	Samoa	Oceania										3.5.4
20936-ERR357759		ERR357759	wong et al., 2015		2010	Samoa	Oceania										3.5.4
20937-ERR357760		ERR357760	wong et al., 2015		2011	Samoa	Oceania										3.5.4
20938-ERR357761		ERR357761	wong et al., 2015		2011	Phillipines	Asia										3
20939-ERR357762		ERR357762	wong et al., 2015		2011	India	Asia					gyrA_S83F	gyrA_S83F	gyrA_S83F			3.3.1
20940-ERR357763		ERR357763	wong et al., 2015		2012	India	Asia					gyrB_S464F	gyrB_S464F	gyrB_S464F			4.3.1.1
20941-ERR357764		ERR357764	wong et al., 2015		2012	Australia	Oceania					gyrB_S464F	gyrB_S464F	gyrB_S464F			4.3.1.1
20942-ERR357765		ERR357765	wong et al., 2015		2012	Unknown	Unknown					gyrA_S83F; parC_S80I; gyrA_D87N	gyrA_S83F; parC_S80I; gyrA_D87N	gyrA_S83F; parC_S80I; gyrA_D87N			4.3.1.2
20943-ERR357766		ERR357766	wong et al., 2015		2012	India	Asia					gyrA_S83Y	gyrA_S83Y	gyrA_S83Y			4.3.1.2
20944-ERR357767		ERR357767	wong et al., 2015		2011	India	Asia					gyrA_D87N	gyrA_D87N	gyrA_D87N			2.2.2
20945-ERR357768		ERR357768	wong et al., 2015		2011	India	Asia					gyrA_S83F; parC_S80I; gyrA_D87N	gyrA_S83F; parC_S80I; gyrA_D87N	gyrA_S83F; parC_S80I; gyrA_D87N			4.3.1.2
20946-ERR357769		ERR357769	wong et al., 2015		2011	South-east Asia	Asia					gyrA_S83F	gyrA_S83F	gyrA_S83F			4.3.1
20947-ERR357770		ERR357770	wong et al., 2015		2011	India	Asia					gyrA_S83F	gyrA_S83F	gyrA_S83F			3.3
20948-ERR357771		ERR357771	wong et al., 2015		2011	Thailand	Asia										4.3.1.1
20949-ERR357772		ERR357772	wong et al., 2015		2011	Unknown	Unknown					gyrA_D87N	gyrA_D87N	gyrA_D87N			3.3.2.Bd2
20950-ERR357773		ERR357773	wong et al., 2015		2011	Unknown	Unknown					gyrA_S83F; parC_E84G	gyrA_S83F; parC_E84G	gyrA_S83F; parC_E84G			4.3.1.2
20951-ERR357774		ERR357774	wong et al., 2015		2011	Bangladesh	Asia					gyrA_S83F	gyrA_S83F	gyrA_S83F			3.3.2.Bd1
20952-ERR357775		ERR357775	wong et al., 2015		2011	Indonesia	Asia										0.0.2
20953-ERR357776		ERR357776	wong et al., 2015		2011	Bangladesh	Asia					gyrA_S83F	gyrA_S83F	gyrA_S83F			4.3.1.1
20954-ERR357777		ERR357777	wong et al., 2015		2011	Bangladesh	Asia					gyrA_S83F	gyrA_S83F	gyrA_S83F			3.3
20955-ERR357778		ERR357778	wong et al., 2015		2011	Lebanon	Asia										2.2.2
20956-ERR357779		ERR357779	wong et al., 2015		2011	India	Asia					gyrA_S83F	gyrA_S83F	gyrA_S83F			3.3
20957-ERR357780		ERR357780	wong et al., 2015		2010	Bangladesh	Asia					gyrA_S83F	gyrA_S83F	gyrA_S83F			3.2.2
20958-ERR357781		ERR357781	wong et al., 2015		2010	Samoa	Oceania										3.5.4
20959-ERR357782		ERR357782	wong et al., 2015		2010	Bangladesh	Asia					gyrA_S83F	gyrA_S83F	gyrA_S83F			4.3.1.1
20960-ERR357783		ERR357783	wong et al., 2015		2010	India	Asia					gyrA_S83Y	gyrA_S83Y	gyrA_S83Y			4.3.1.2
20961-ERR357784		ERR357784	wong et al., 2015		2011	India	Asia					gyrA_S83Y	gyrA_S83Y	gyrA_S83Y			4.3.1.2
20962-ERR357785		ERR357785	wong et al., 2015		2011	India	Asia					gyrA_S83F	gyrA_S83F	gyrA_S83F			4.3.1.2
20963-ERR357786		ERR357786	wong et al., 2015		2011	India	Asia					gyrA_S83F; parC_S80I	gyrA_S83F; parC_S80I	Rare QRDR mutation profile			4.3.1.2
20964-ERR357787		ERR357787	wong et al., 2015		2011	India	Asia					gyrA_S83F; parC_S80I; gyrA_D87N	gyrA_S83F; parC_S80I; gyrA_D87N	gyrA_S83F; parC_S80I; gyrA_D87N			4.3.1.2
20965-ERR357788		ERR357788	wong et al., 2015		2010	Pakistan	Asia					gyrA_S83F	gyrA_S83F	gyrA_S83F			4.3.1.1
20966-ERR357789		ERR357789	wong et al., 2015		2010	India	Asia					gyrA_S83F; parC_S80I; gyrA_D87N	gyrA_S83F; parC_S80I; gyrA_D87N	gyrA_S83F; parC_S80I; gyrA_D87N			4.3.1.2
20967-ERR357790		ERR357790	wong et al., 2015		2011	Unknown	Unknown					gyrA_S83F	gyrA_S83F	gyrA_S83F			2.2.2
20968-ERR357791		ERR357791	wong et al., 2015		2011	India	Asia					gyrA_S83Y	gyrA_S83Y	gyrA_S83Y			4.3.1.1
20969-ERR357792		ERR357792	wong et al., 2015		2011	Bangladesh	Asia					gyrA_S83F	gyrA_S83F	gyrA_S83F			4.3.1.1
20970-ERR357793		ERR357793	wong et al., 2015		2011	India	Asia					gyrA_S83Y	gyrA_S83Y	gyrA_S83Y			4.3.1.1
20971-ERR357794		ERR357794	wong et al., 2015		2011	Pakistan	Asia					gyrA_S83F	gyrA_S83F	gyrA_S83F			4.3.1
20972-ERR357795		ERR357795	wong et al., 2015		2011	India	Asia					gyrA_S83Y	gyrA_S83Y	gyrA_S83Y			4.3.1.1
20973-ERR357796		ERR357796	wong et al., 2015		2011	India	Asia					gyrA_S83Y	gyrA_S83Y	gyrA_S83Y			4.3.1.1
20974-ERR357797		ERR357797	wong et al., 2015		2011	India	Asia					gyrA_S83Y	gyrA_S83Y	gyrA_S83Y			4.3.1.2
20975-ERR357798		ERR357798	wong et al., 2015		1992	Papua New Guinea	Oceania										2.1.7.1
20976-ERR357799		ERR357799	wong et al., 2015		2008	Samoa	Oceania										3.5.4
20977-ERR357800		ERR357800	wong et al., 2015		1980	Papua New Guinea	Oceania										4.1
20978-ERR357801		ERR357801	wong et al., 2015		1981	Fiji	Oceania										4.2.1
20979-ERR357802		ERR357802	wong et al., 2015		1991	Vanuatu	Oceania										4.1
20980-ERR357803		ERR357803	wong et al., 2015		1992	Fiji	Oceania										4.3.1.1
20981-ERR357804		ERR357804	wong et al., 2015		1993	Papua New Guinea	Oceania										2.1.7.1
20982-ERR357805		ERR357805	wong et al., 2015		1993	Fiji	Oceania										2.3.5
20983-ERR357806		ERR357806	wong et al., 2015		1984	Fiji	Oceania										4.2.1
20984-ERR357807		ERR357807	wong et al., 2015		1993	Fiji	Oceania										4.3.1.1
20985-ERR357808		ERR357808	wong et al., 2015		1985	Fiji	Oceania										2.3.5
20986-ERR357809		ERR357809	wong et al., 2015		1986	Papua New Guinea	Oceania										4.1
20987-ERR357810		ERR357810	wong et al., 2015		1994	Papua New Guinea	Oceania										2.1.7.2
20988-ERR357811		ERR357811	wong et al., 2015		1996	Papua New Guinea	Oceania										2.1.7.1
20989-ERR357813		ERR357813	wong et al., 2015		2011	India	Asia					gyrA_S83F	gyrA_S83F	gyrA_S83F			4.3.1.2
20990-ERR357814		ERR357814	wong et al., 2015		2011	India	Asia					gyrA_S83F	gyrA_S83F	gyrA_S83F			4.3.1.2
20991-ERR357815		ERR357815	wong et al., 2015		2011	India	Asia					gyrA_S83Y	gyrA_S83Y	gyrA_S83Y			4.3.1.1
20992-ERR357816		ERR357816	wong et al., 2015		2011	Samoa	Oceania										3.5.4
20993-ERR357817		ERR357817	wong et al., 2015		2011	Pakistan	Asia					gyrA_S83F	gyrA_S83F	gyrA_S83F			4.3.1
20994-ERR357818		ERR357818	wong et al., 2015		2011	India	Asia					gyrA_S83F	gyrA_S83F	gyrA_S83F			2.5
20995-ERR357819		ERR357819	wong et al., 2015		2011	Pakistan	Asia										4.3.1.1
20996-ERR357820		ERR357820	wong et al., 2015		2011	India	Asia					gyrA_D87N	gyrA_D87N	gyrA_D87N			4.3.1.1
20997-ERR357821		ERR357821	wong et al., 2015		2011	India	Asia					gyrB_S464F	gyrB_S464F	gyrB_S464F			4.3.1.1
20998-ERR357822		ERR357822	wong et al., 2015		2011	India	Asia					gyrA_S83Y	gyrA_S83Y	gyrA_S83Y			4.3.1.2
20999-ERR357823		ERR357823	wong et al., 2015		2011	India	Asia										3
21000-ERR357824		ERR357824	wong et al., 2015		2011	Myanmar	Asia					gyrA_S83F	gyrA_S83F	gyrA_S83F			4.3.1.1
21001-ERR357825		ERR357825	wong et al., 2015		2011	India	Asia					gyrA_S83F	gyrA_S83F	gyrA_S83F			3.2.1
21002-ERR357826		ERR357826	wong et al., 2015		2011	India	Asia					gyrA_S83F	gyrA_S83F	gyrA_S83F			3.3.1
21003-ERR357827		ERR357827	wong et al., 2015		2011	Indonesia	Asia										2.1
21004-ERR357828		ERR357828	wong et al., 2015		2011	Bangladesh	Asia					gyrA_S83Y	gyrA_S83Y	gyrA_S83Y			4.3.1.3
21005-ERR357829		ERR357829	wong et al., 2015		2011	India	Asia					gyrA_S83F	gyrA_S83F	gyrA_S83F			4.3.1
21006-ERR357830		ERR357830	wong et al., 2015		2011	India	Asia					gyrA_S83Y	gyrA_S83Y	gyrA_S83Y			4.3.1.1
21007-ERR357831		ERR357831	wong et al., 2015		2012	Indonesia	Asia										2.1.6
21008-ERR357832		ERR357832	wong et al., 2015		2011	Indonesia	Asia					gyrA_S83Y	gyrA_S83Y	gyrA_S83Y			4.3.1.2
21009-ERR357833		ERR357833	wong et al., 2015		2011	Vietnam	Asia					gyrA_S83F	gyrA_S83F	gyrA_S83F			4.3.1.1
21010-ERR357834		ERR357834	wong et al., 2015		2012	India	Asia					gyrA_S83F; parC_S80I; gyrA_D87N	gyrA_S83F; parC_S80I; gyrA_D87N	gyrA_S83F; parC_S80I; gyrA_D87N			4.3.1.2
21011-ERR357835		ERR357835	wong et al., 2015		2012	Samoa	Oceania										3.5.4
21012-ERR357836		ERR357836	wong et al., 2015		2011	India	Asia					gyrA_S83F	gyrA_S83F	gyrA_S83F			4.3.1.2
21013-ERR357837		ERR357837	wong et al., 2015		2011	India	Asia					gyrA_S83F	gyrA_S83F	gyrA_S83F			2.2.1
21014-ERR357838		ERR357838	wong et al., 2015		2011	India	Asia					gyrA_S83F	gyrA_S83F	gyrA_S83F			4.3.1.2
21015-ERR357839		ERR357839	wong et al., 2015		2012	Samoa	Oceania										3.5.4
21016-ERR357840		ERR357840	wong et al., 2015		2012	Samoa	Oceania										3.5.4
21017-ERR357841		ERR357841	wong et al., 2015		2011	Fiji	Oceania										3.3.1
21018-ERR360449		ERR360449	wong et al., 2015		2003	Pakistan	Asia										2.0.1
21019-ERR360450		ERR360450	wong et al., 2015		2003	Pakistan	Asia										2.0.1
21020-ERR360451		ERR360451	wong et al., 2015		2003	Pakistan	Asia										2.0.1
21021-ERR360452		ERR360452	wong et al., 2015		2003	Pakistan	Asia					gyrA_D87N	gyrA_D87N	gyrA_D87N			4.3.1.1
21022-ERR360453		ERR360453	wong et al., 2015		2003	Pakistan	Asia										2
21023-ERR360454		ERR360454	wong et al., 2015		2003	Pakistan	Asia										3.3.1
21024-ERR360455		ERR360455	wong et al., 2015		2003	Pakistan	Asia										2
21025-ERR360456		ERR360456	wong et al., 2015		2003	Pakistan	Asia										2.0.1
21026-ERR360457		ERR360457	wong et al., 2015		2003	Pakistan	Asia					gyrA_S83F	gyrA_S83F	gyrA_S83F			4.3.1
21027-ERR360458		ERR360458	wong et al., 2015		2003	Pakistan	Asia										4.3.1.1
21028-ERR360459		ERR360459	wong et al., 2015		2003	Pakistan	Asia					gyrA_S83F	gyrA_S83F	gyrA_S83F			4.3.1
21029-ERR360460		ERR360460	wong et al., 2015		2003	Pakistan	Asia										2.0.1
21030-ERR360461		ERR360461	wong et al., 2015		2003	Pakistan	Asia										4.3.1.2
21031-ERR360462		ERR360462	wong et al., 2015		2003	Pakistan	Asia										2
21032-ERR360463		ERR360463	wong et al., 2015		2003	Pakistan	Asia					gyrA_D87G	gyrA_D87G	gyrA_D87G			3.2.2
21033-ERR360464		ERR360464	wong et al., 2015		2003	Pakistan	Asia										3.3.1
21034-ERR360465		ERR360465	wong et al., 2015		2003	Pakistan	Asia										3.3
21035-ERR360466		ERR360466	wong et al., 2015		2003	Pakistan	Asia										2
21036-ERR360467		ERR360467	wong et al., 2015		2003	Pakistan	Asia										2.0.1
21037-ERR360468		ERR360468	wong et al., 2015		2003	Pakistan	Asia										4.3.1.1
21038-ERR360469		ERR360469	wong et al., 2015		2003	Pakistan	Asia										2.3.3
21039-ERR360470		ERR360470	wong et al., 2015		2003	Pakistan	Asia					gyrA_S83F	gyrA_S83F	gyrA_S83F			4.3.1.2
21040-ERR360471		ERR360471	wong et al., 2015		2003	Pakistan	Asia					gyrA_S83F	gyrA_S83F	gyrA_S83F			4.3.1
21041-ERR360472		ERR360472	wong et al., 2015		2003	Pakistan	Asia					gyrA_S83F	gyrA_S83F	gyrA_S83F			4.3.1
21042-ERR360473		ERR360473	wong et al., 2015		2003	Pakistan	Asia					gyrA_D87G	gyrA_D87G	gyrA_D87G			3.2.2
21043-ERR360474		ERR360474	wong et al., 2015		2003	Pakistan	Asia					gyrA_S83F	gyrA_S83F	gyrA_S83F			4.3.1
21044-ERR360475		ERR360475	wong et al., 2015		2003	Pakistan	Asia					gyrA_D87G	gyrA_D87G	gyrA_D87G			3.2.2
21045-ERR360476		ERR360476	wong et al., 2015		2003	Pakistan	Asia										4.3.1.1
21046-ERR360477		ERR360477	wong et al., 2015		2003	Pakistan	Asia										3.2.2
21047-ERR360478		ERR360478	wong et al., 2015		2003	Pakistan	Asia					gyrA_S83F	gyrA_S83F	gyrA_S83F			4.3.1
21048-ERR360479		ERR360479	wong et al., 2015		2003	Pakistan	Asia										2.3.3
21049-ERR360480		ERR360480	wong et al., 2015		2003	Pakistan	Asia					gyrA_D87N	gyrA_D87N	gyrA_D87N			4.3.1.1
21050-ERR360481		ERR360481	wong et al., 2015		2003	Pakistan	Asia					gyrA_S83F	gyrA_S83F	gyrA_S83F			4.3.1
21051-ERR360482		ERR360482	wong et al., 2015		2003	Pakistan	Asia										3.0.1
21052-ERR360483		ERR360483	wong et al., 2015		1999	Algeria	Africa										3.1
21053-ERR360484		ERR360484	wong et al., 2015		2009	Algeria	Africa										0.1
21054-ERR360485		ERR360485	wong et al., 2015		1977	India	Asia										2.5
21055-ERR360486		ERR360486	wong et al., 2015		1998	Peru	South America										0.1.3
21056-ERR360487		ERR360487	wong et al., 2015		1999	Morocco	Africa										2.2
21057-ERR360488		ERR360488	wong et al., 2015		2007	IvoryCoast	Africa										3.1.1
21058-ERR360489		ERR360489	wong et al., 2015		1998	Senegal	Africa										2.3.1
21059-ERR360490		ERR360490	wong et al., 2015		1998	Gabon	Africa										3.3
21060-ERR360491		ERR360491	wong et al., 2015		1999	Comoros	Africa										3.2.1
21061-ERR360492		ERR360492	wong et al., 2015		2000	Algeria	Africa										2.0.2
21062-ERR360493		ERR360493	wong et al., 2015		1997	India	Asia										2.5
21063-ERR360494		ERR360494	wong et al., 2015		2007	Cameroon	Africa										2.3.1
21064-ERR360495		ERR360495	wong et al., 2015		2009	Guinea	Africa										3.1.1
21065-ERR360496		ERR360496	wong et al., 2015		1997	Madagascar	Africa										2.5.2
21066-ERR360497		ERR360497	wong et al., 2015		2002	Comoros	Africa										2.5
21067-ERR360498		ERR360498	wong et al., 2015		1998	Mexico	North America										2.3.2
21068-ERR360499		ERR360499	wong et al., 2015		1999	Morocco	Africa										2
21069-ERR360500		ERR360500	wong et al., 2015		2009	Africa	Africa										3.1.1
21070-ERR360501		ERR360501	wong et al., 2015		2009	France (mother-child, African name)	Europe										3.1.1
21071-ERR360502		ERR360502	wong et al., 2015		2000	Morocco	Africa										4.1
21072-ERR360503		ERR360503	wong et al., 2015		1998	Armenia	Asia										2
21073-ERR360504		ERR360504	wong et al., 2015		2002	Laos	Asia										4.3.1.1
21074-ERR360505		ERR360505	wong et al., 2015		2001	Cameroon	Africa										0.1.1
21075-ERR360506		ERR360506	wong et al., 2015		2009	CAR	Africa										2.5.1
21076-ERR360507		ERR360507	wong et al., 2015		1999	Mali	Africa										2.3.2
21077-ERR360509		ERR360509	wong et al., 2015		1980	Madagascar	Africa										2.2
21078-ERR360510		ERR360510	wong et al., 2015		1999	Nepal	Asia										4.3.1.3
21079-ERR360511		ERR360511	wong et al., 2015		1976	DRC	Africa										1.1.3
21080-ERR360513		ERR360513	wong et al., 2015		2009	Cameroon	Africa										3.1.1
21081-ERR360514		ERR360514	wong et al., 2015		1996	Madagascar	Africa										4.1
21082-ERR360515		ERR360515	wong et al., 2015		1997	India	Asia					gyrA_S83F	gyrA_S83F	gyrA_S83F			3.3.2
21083-ERR360516		ERR360516	wong et al., 2015		1999	Senegal	Africa										0.1
21084-ERR360517		ERR360517	wong et al., 2015		2002	Nigeria	Africa										2.3.2
21085-ERR360518		ERR360518	wong et al., 2015		1998	Mauritania	Africa										4.1.1
21086-ERR360519		ERR360519	wong et al., 2015		2002	Cameroon	Africa										2.3.1
21087-ERR360520		ERR360520	wong et al., 2015		2003	Cameroon	Africa										2.3.1
21088-ERR360521		ERR360521	wong et al., 2015		2001	Sri Lanka	Asia										3
21089-ERR360522		ERR360522	wong et al., 2015		1999	Morocco	Africa										3.1
21090-ERR360523		ERR360523	wong et al., 2015		2009	Mauritania	Africa										3.1.1
21091-ERR360524		ERR360524	wong et al., 2015		2006	Cameroon	Africa										2.3.1
21092-ERR360525		ERR360525	wong et al., 2015		2006	Ivory Coast	Africa										3.1.1
21093-ERR360526		ERR360526	wong et al., 2015		2007	Bangladesh	Asia					gyrA_S83F	gyrA_S83F	gyrA_S83F			4.3.1.1
21094-ERR360527		ERR360527	wong et al., 2015		2006	Burkina Faso	Africa										3.1.1
21095-ERR360528		ERR360528	wong et al., 2015		2003	Bangladesh	Asia					gyrA_S83Y	gyrA_S83Y	gyrA_S83Y			4.3.1.3
21096-ERR360529		ERR360529	wong et al., 2015		2009	France (mother-child, African name)	Europe										3.1.1
21097-ERR360530		ERR360530	wong et al., 2015		2009	Nigeria	Africa										3.1.1
21098-ERR360614		ERR360614	wong et al., 2015		2000	Madagascar	Africa										2.2
21099-ERR360615		ERR360615	wong et al., 2015		1972	Mexico	North America										2.3.2
21100-ERR360616		ERR360616	wong et al., 2015		2004	Cameroon	Africa										2.3.1
21101-ERR360617		ERR360617	wong et al., 2015		2000	Egypt	Africa										2.5
21102-ERR360618		ERR360618	wong et al., 2015		2000	India	Asia										2
21103-ERR360619		ERR360619	wong et al., 2015		2000	Morocco	Africa										0.1
21104-ERR360620		ERR360620	wong et al., 2015		2002	Cameroon	Africa										2.3.1
21105-ERR360621		ERR360621	wong et al., 2015		2004	Togo	Africa										3.1.1
21106-ERR360622		ERR360622	wong et al., 2015		1999	Morocco	Africa										0.1
21107-ERR360623		ERR360623	wong et al., 2015		2002	SriLanka	Asia					gyrA_S83F	gyrA_S83F	gyrA_S83F			4.3.1.2
21108-ERR360624		ERR360624	wong et al., 2015		2002	Thailand	Asia										2.3.2
21109-ERR360625		ERR360625	wong et al., 2015		2009	Africa	Africa										3.1.1
21110-ERR360626		ERR360626	wong et al., 2015		1999	Niger	Africa										2.3.2
21111-ERR360627		ERR360627	wong et al., 2015		2005	Algeria	Africa										1.1.1
21112-ERR360628		ERR360628	wong et al., 2015		2007	Cameroon	Africa										2.3.1
21113-ERR360629		ERR360629	wong et al., 2015		1961	Tunisia	Africa										3.1
21114-ERR360630		ERR360630	wong et al., 2015		2004	Benin	Africa										3.1.1
21115-ERR360631		ERR360631	wong et al., 2015		2002	China	Asia										3.1
21116-ERR360632		ERR360632	wong et al., 2015		2006	Burkina Faso	Africa										3.1.1
21117-ERR360633		ERR360633	wong et al., 2015		2007	Ivory Coast	Africa										3.1.1
21118-ERR360634		ERR360634	wong et al., 2015		1958	Cameroon	Africa										2.3.1
21119-ERR360635		ERR360635	wong et al., 2015		2001	Mali	Africa										2.2
21120-ERR360636		ERR360636	wong et al., 2015		2002	Cameroon	Africa										2.3.1
21121-ERR360637		ERR360637	wong et al., 2015		1999	Egypt	Africa										2.2
21122-ERR360639		ERR360639	wong et al., 2015		2000	India	Asia					gyrA_S83Y	gyrA_S83Y	gyrA_S83Y			4.3.1.2
21123-ERR360640		ERR360640	wong et al., 2015		2004	Cameroon	Africa										2.3.1
21124-ERR360641		ERR360641	wong et al., 2015		2009	Benin	Africa										3.1.1
21125-ERR360642		ERR360642	wong et al., 2015		1976	Indonesia	Asia										3.2.1
21126-ERR360643		ERR360643	wong et al., 2015		2002	Benin	Africa										3.1.1
21127-ERR360644		ERR360644	wong et al., 2015		1958	Cameroon	Africa										0.1.1
21128-ERR360645		ERR360645	wong et al., 2015		2009	France (African meal)	Europe										3.1.1
21129-ERR360646		ERR360646	wong et al., 2015		2005	Angola	Africa										2.5.1
21130-ERR360647		ERR360647	wong et al., 2015		2004	Cameroon	Africa										2.3.1
21131-ERR360648		ERR360648	wong et al., 2015		2004	Cameroon	Africa										2.3.1
21132-ERR360649		ERR360649	wong et al., 2015		1972	Vietnam	Asia										3.4
21133-ERR360650		ERR360650	wong et al., 2015		2000	Peru	South America										2.3.3
21134-ERR360651		ERR360651	wong et al., 2015		2006	Cameroon	Africa										2.3.1
21135-ERR360652		ERR360652	wong et al., 2015		2002	French Guiana	South America										2.5
21136-ERR360653		ERR360653	wong et al., 2015		1997	Turkey	Asia										2.3.2
21137-ERR360654		ERR360654	wong et al., 2015		2000	Cape Verde	Africa										3.3.1
21138-ERR360655		ERR360655	wong et al., 2015		2000	Cameroon	Africa										0.0.1
21139-ERR360656		ERR360656	wong et al., 2015		2000	Morocco	Africa										2
21140-ERR360657		ERR360657	wong et al., 2015		1998	Cameroon	Africa										0.0.1
21141-ERR360658		ERR360658	wong et al., 2015		2000	Morocco	Africa										3.0.1
21142-ERR360659		ERR360659	wong et al., 2015		1999	Guinea	Africa										3.1
21143-ERR360660		ERR360660	wong et al., 2015		2006	Cameroon	Africa										2.3.1
21144-ERR360661		ERR360661	wong et al., 2015		1973	Vietnam	Asia										4.1
21145-ERR360662		ERR360662	wong et al., 2015		2000	Bangladesh	Asia										2.3.3
21146-ERR360663		ERR360663	wong et al., 2015		2007	Cameroon	Africa										2.3.1
21147-ERR360664		ERR360664	wong et al., 2015		2002	India	Asia										2.2
21148-ERR360665		ERR360665	wong et al., 2015		2006	Cameroon	Africa										2.3.1
21149-ERR360666		ERR360666	wong et al., 2015		2007	Cameroon	Africa										2.3.1
21150-ERR360667		ERR360667	wong et al., 2015		1999	Tunisia	Africa										2.0.2
21151-ERR360668		ERR360668	wong et al., 2015		1999	Algeria	Africa										0.1.2
21152-ERR360669		ERR360669	wong et al., 2015		2007	Cameroon	Africa										2.3.1
21153-ERR360670		ERR360670	wong et al., 2015		2008	Mali	Africa										3.1.1
21154-ERR360671		ERR360671	wong et al., 2015		2004	Benin	Africa										3.1.1
21155-ERR360672		ERR360672	wong et al., 2015		2000	Mali	Africa										2.3.2
21156-ERR360673		ERR360673	wong et al., 2015		2001	Turkey	Asia										4.1
21157-ERR360674		ERR360674	wong et al., 2015		2006	Cameroon	Africa										2.3.1
21158-ERR360675		ERR360675	wong et al., 2015		2006	Burkina Faso	Africa										3.1.1
21159-ERR360676		ERR360676	wong et al., 2015		2009	Algeria	Africa										0.1
21160-ERR360677		ERR360677	wong et al., 2015		2008	DRC	Africa										2.5.1
21161-ERR360678		ERR360678	wong et al., 2015		2007	CAR	Africa										2.5.1
21162-ERR360679		ERR360679	wong et al., 2015		2006	Cameroon	Africa										2.3.1
21163-ERR360680		ERR360680	wong et al., 2015		2002	French Guiana	South America										2.5
21164-ERR360681		ERR360681	wong et al., 2015		2002	Comoros	Africa										2.5
21165-ERR360682		ERR360682	wong et al., 2015		2006	Togo	Africa										3.1.1
21166-ERR360685		ERR360685	wong et al., 2015		2006	CAR	Africa										2.5.1
21167-ERR360686		ERR360686	wong et al., 2015		2008	Ivory Coast	Africa										3.1.1
21168-ERR360687		ERR360687	wong et al., 2015		2009	France (African meal)	Europe										3.1.1
21169-ERR360688		ERR360688	wong et al., 2015		1999	Algeria	Africa										4.1
21170-ERR360689		ERR360689	wong et al., 2015		2006	Cameroon	Africa										4.1.1
21171-ERR360690		ERR360690	wong et al., 2015		2005	Cameroon	Africa										3.1.1
21172-ERR360691		ERR360691	wong et al., 2015		2001	Lebanon	Asia										4.1
21173-ERR360692		ERR360692	wong et al., 2015		2001	Togo	Africa										2.3.2
21174-ERR360693		ERR360693	wong et al., 2015		2008	Palestine	Asia					gyrA_S83F	gyrA_S83F	gyrA_S83F			4.3.1.1
21175-ERR360694		ERR360694	wong et al., 2015		2000	Tunisia	Africa										3.1
21176-ERR360695		ERR360695	wong et al., 2015		2001	Angola	Africa										1.1.3
21177-ERR360696		ERR360696	wong et al., 2015		2000	Indonesia	Asia										3.5
21178-ERR360738		ERR360738	wong et al., 2015		2008	Cambodia	Asia					gyrA_S83F	gyrA_S83F	gyrA_S83F			4.3.1.1
21179-ERR360739		ERR360739	wong et al., 2015		2008	Cambodia	Asia					gyrA_S83F	gyrA_S83F	gyrA_S83F			4.3.1.1
21180-ERR360740		ERR360740	wong et al., 2015		2008	Cambodia	Asia					gyrA_S83F	gyrA_S83F	gyrA_S83F			4.3.1.1
21181-ERR360741		ERR360741	wong et al., 2015		2008	Cambodia	Asia					gyrA_S83F	gyrA_S83F	gyrA_S83F			4.3.1.1
21182-ERR360742		ERR360742	wong et al., 2015		2008	Cambodia	Asia					gyrA_S83F	gyrA_S83F	gyrA_S83F			4.3.1.1
21183-ERR360743		ERR360743	wong et al., 2015		2008	Cambodia	Asia					gyrA_S83F	gyrA_S83F	gyrA_S83F			4.3.1.1
21184-ERR360744		ERR360744	wong et al., 2015		2009	Cambodia	Asia					gyrA_S83F	gyrA_S83F	gyrA_S83F			4.3.1.1
21185-ERR360745		ERR360745	wong et al., 2015		2009	Cambodia	Asia					gyrA_S83F	gyrA_S83F	gyrA_S83F			4.3.1.1
21186-ERR360746		ERR360746			2009	Cambodia	Asia					gyrA_S83F	gyrA_S83F	gyrA_S83F			4.3.1.1
21187-ERR360747		ERR360747	wong et al., 2015		2010	Cambodia	Asia										3.4
21188-ERR360748		ERR360748	wong et al., 2015		2010	Cambodia	Asia					gyrA_S83F	gyrA_S83F	gyrA_S83F			4.3.1.1
21189-ERR360754		ERR360754	wong et al., 2015		2010	Cambodia	Asia					gyrA_S83F	gyrA_S83F	gyrA_S83F			4.3.1.1
21190-ERR360755		ERR360755	wong et al., 2015		2011	Cambodia	Asia					gyrA_S83F	gyrA_S83F	gyrA_S83F			4.3.1.1
21191-ERR360756		ERR360756	wong et al., 2015		2011	Cambodia	Asia					gyrA_S83F	gyrA_S83F	gyrA_S83F			4.3.1.1
21192-ERR360758		ERR360758	wong et al., 2015		2011	Cambodia	Asia					gyrA_S83F	gyrA_S83F	gyrA_S83F			4.3.1.1
21193-ERR360759		ERR360759	wong et al., 2015		2011	Cambodia	Asia					gyrA_S83F	gyrA_S83F	gyrA_S83F			4.3.1.1
21194-ERR360760		ERR360760	wong et al., 2015		2011	Cambodia	Asia					gyrA_S83F	gyrA_S83F	gyrA_S83F			4.3.1.1
21195-ERR360761		ERR360761	wong et al., 2015		2011	Cambodia	Asia					gyrA_S83F	gyrA_S83F	gyrA_S83F			4.3.1.1
21196-ERR360762		ERR360762	wong et al., 2015		2011	Cambodia	Asia					gyrA_S83F	gyrA_S83F	gyrA_S83F			4.3.1.1
21197-ERR360763		ERR360763	wong et al., 2015		2011	Cambodia	Asia					gyrA_S83F	gyrA_S83F	gyrA_S83F			4.3.1.1
21198-ERR360765		ERR360765	wong et al., 2015		2011	Cambodia	Asia					gyrA_S83F	gyrA_S83F	gyrA_S83F			4.3.1.1
21199-ERR360766		ERR360766	wong et al., 2015		2011	Cambodia	Asia					gyrA_S83F	gyrA_S83F	gyrA_S83F			4.3.1.1
21200-ERR360769		ERR360769	wong et al., 2015		2011	Cambodia	Asia					gyrA_S83F	gyrA_S83F	gyrA_S83F			4.3.1.1
21201-ERR360770		ERR360770	wong et al., 2015		2011	Cambodia	Asia					gyrA_S83F	gyrA_S83F	gyrA_S83F			4.3.1.1
21202-ERR360771		ERR360771	wong et al., 2015		2011	Cambodia	Asia					gyrA_S83F	gyrA_S83F	gyrA_S83F			4.3.1.1
21203-ERR360772		ERR360772	wong et al., 2015		2011	Cambodia	Asia					gyrA_S83F	gyrA_S83F	gyrA_S83F			4.3.1.1
21204-ERR360773		ERR360773	wong et al., 2015		2011	Cambodia	Asia					gyrA_S83F	gyrA_S83F	gyrA_S83F			4.3.1.1
21205-ERR360774		ERR360774	wong et al., 2015		2011	Cambodia	Asia					gyrA_S83F	gyrA_S83F	gyrA_S83F			4.3.1.1
21206-ERR360775		ERR360775	wong et al., 2015		2012	Cambodia	Asia					gyrA_S83F	gyrA_S83F	gyrA_S83F			4.3.1.1
21207-ERR360776		ERR360776	wong et al., 2015		2012	Cambodia	Asia					gyrA_S83F	gyrA_S83F	gyrA_S83F			4.3.1.1
21208-ERR360777		ERR360777	wong et al., 2015		2012	Cambodia	Asia					gyrA_S83F	gyrA_S83F	gyrA_S83F			4.3.1.1
21209-ERR360778		ERR360778	wong et al., 2015		2012	Cambodia	Asia					gyrA_S83F	gyrA_S83F	gyrA_S83F			4.3.1.1
21210-ERR360779		ERR360779	wong et al., 2015		2012	Cambodia	Asia					gyrA_S83F	gyrA_S83F	gyrA_S83F			4.3.1.1
21211-ERR360780		ERR360780	wong et al., 2015		2012	Cambodia	Asia					gyrA_S83F	gyrA_S83F	gyrA_S83F			4.3.1.1
21212-ERR360781		ERR360781	wong et al., 2015		2012	Cambodia	Asia					gyrA_S83F	gyrA_S83F	gyrA_S83F			4.3.1.1
21213-ERR360782		ERR360782	wong et al., 2015		2012	Cambodia	Asia					gyrA_S83F	gyrA_S83F	gyrA_S83F			4.3.1.1
21214-ERR360783		ERR360783	wong et al., 2015		2012	Cambodia	Asia					gyrA_S83F	gyrA_S83F	gyrA_S83F			4.3.1.1
21215-ERR360785		ERR360785	wong et al., 2015		2012	Cambodia	Asia					gyrA_S83F	gyrA_S83F	gyrA_S83F			4.3.1.1
21216-ERR360786		ERR360786	wong et al., 2015		2012	Cambodia	Asia					gyrA_S83F	gyrA_S83F	gyrA_S83F			4.3.1.1
21217-ERR360787		ERR360787	wong et al., 2015		2012	Cambodia	Asia					gyrA_S83F	gyrA_S83F	gyrA_S83F			4.3.1.1
21218-ERR360788		ERR360788	wong et al., 2015		2012	Cambodia	Asia					gyrA_S83F	gyrA_S83F	gyrA_S83F			4.3.1.1
21219-ERR360789		ERR360789	wong et al., 2015		2012	Cambodia	Asia					gyrA_S83F	gyrA_S83F	gyrA_S83F			4.3.1.1
[truncated: 275 more rows]
